# Supplementary material for: Gut microbiota and risk of endocarditis: a bidirectional Mendelian randomization study
Source: Front Microbiol. 2024 Jan 17;15:1320095. doi: 10.3389/fmicb.2024.1320095 (PMC10827985; doi:10.3389/fmicb.2024.1320095)
Supplement: Supplementary file 2 [file Table_1.xlsx]

## Sheet: Table S1
Supplementary Table 2. STROBE-MR Checklist. (Skrivankova et al., 2021)
Item No.	Section	Checklist item	Manuscript section and paragraph
Title and abstract
1	Title and abstract	Indicate mendelian randomization (MR) as the study’s design in the title and/or the abstract if that is a main purpose of the study.	Title and abstract
Introduction
2	Background	Explain the scientific background and rationale for the reported study. What is the exposure? Is a potential causal relationship between exposure and outcome plausible? Justify why MR is a helpful method to address the study question.	Introduction, paragraphs 1-3
3	Objectives	State specific objectives clearly, including prespecified causal hypotheses (if any). State that MR is a method that, under specific assumptions, intends to estimate causal effects.	Introduction, paragraph 3
Methods
4	Study design and data sources	Present key elements of the study design early in the article. Consider including a table listing sources of data for all phases of the study. For each data source contributing to the analysis, describe the following:
	a	Setting: Describe the study design and the underlying population, if possible. Describe the setting, locations, and relevant dates, including periods of recruitment, exposure, follow-up, and data collection, when available.	Materials and methods, "Study design" and "Data sources" section
	b	Participants: Report the eligibility criteria and the sources and methods of selection of participants. Report the sample size and whether any power or sample size calculations were carried out prior to the main analysis.	Materials and methods, "Data sources" section
	c	Describe measurement, quality control, and selection of genetic variants.	Materials and methods, "Data sources" section
	d	For each exposure, outcome, and other relevant variables, describe methods of assessment and diagnostic criteria for diseases.	Materials and methods，“Instrumental variables selection”section
	e	Provide details of ethics committee approval and participant informed consent, if relevant.	Materials and methods, "Data sources" section
5	Assumptions	Explicitly state the 3 core instrumental variable (IV) assumptions for the main analysis (relevance, independence, and exclusion restriction), as well assumptions for any additional or sensitivity analysis.	Materials and methods, "Study design" section，Figure 2
6	Statistical methods: main analysis	Describe statistical methods and statistics used.
	a	Describe how quantitative variables were handled in the analyses (ie, scale, units, model).	Methods, "MR analysis and sensitivity analysis" sections
	b	Describe how genetic variants were handled in the analyses and, if applicable, how their weights were selected.	Methods, "MR analysis and sensitivity analysis" sections
	c	Describe the MR estimator (eg, 2-stage least squares, Wald ratio) and related statistics. Detail the included covariates and, in case of 2-sample MR, whether the same covariate set was used for adjustment in the 2 samples.	Methods, "MR analysis and sensitivity analysis" sections
	d	Explain how missing data were addressed.	NA
	e	If applicable, indicate how multiple testing was addressed.	NA
7	Assessment of assumptions	Describe any methods or prior knowledge used to assess the assumptions or justify their validity.	Methods, "MR analysis and sensitivity analysis" sections
8	Sensitivity analyses and additional analyses	Describe any sensitivity analyses or additional analyses performed (eg, comparison of effect estimates from different approaches, independent replication, bias analytic techniques, validation of instruments, simulations).	Methods, "MR analysis and sensitivity analysis" sections
9	Software and preregistration		Methods, "Statistical software" sections
	a	Name statistical software and package(s), including version and settings used.	Methods, "Statistical software" sections
	b	State whether the study protocol and details were preregistered (as well as when and where).	Methods, "Statistical software" sections
Results
10	Descriptive data
	a	Report the numbers of individuals at each stage of included studies and reasons for exclusion. Consider use of a flow diagram.	figure 1，Materials and methods, "Data sources" section
	b	Report summary statistics for phenotypic exposure(s), outcome(s), and other relevant variables (eg, means, SDs, proportions).	Materials and methods, "Data sources" section
	c	If the data sources include meta-analyses of previous studies, provide the assessments of heterogeneity across these studies.	NA
	d	For 2-sample MR: i. Provide justification of the similarity of the genetic variant–exposure associations between the exposure and outcome samples. ii. Provide information on the number of individuals who overlap between the exposure and outcome studies.	Results, paragraph 1
11	Main results
	a	Report the associations between genetic variant and exposure and between genetic variant and outcome, preferably on an interpretable scale.	supplementary Table S2
	b	Report MR estimates of the relationship between exposure and outcome and the measures of uncertainty from the MR analysis, on an interpretable scale, such as odds ratio or relative risk per SD difference.	supplementary Table S3
	c	If relevant, consider translating estimates of relative risk into absolute risk for a meaningful time period.	NA
	d	Consider plots to visualize results (eg, forest plot, scatterplot of associations between genetic variants and outcome vs between genetic variants and exposure).	supplementary Figure S1,Figure S2
12	Assessment of assumptions
	a	Report the assessment of the validity of the assumptions.	Results, paragraph 1-2
	b	Report any additional statistics (eg, assessments of heterogeneity across genetic variants, such as I2, Q statistic, or E-value).	Table1
13	Sensitivity analyses and additional analyses
	a	Report any sensitivity analyses to assess the robustness of the main results to violations of the assumptions.	supplementary Figure S1,Figure S2
	b	Report results from other sensitivity analyses or additional analyses.	Table1
	c	Report any assessment of the direction of the causal relationship (eg, bidirectional MR).	Results,paragraph 2
	d	When relevant, report and compare with estimates from non-MR analyses.	NA
	e	Consider additional plots to visualize results (eg, leave-one-out analyses).	supplementary Figure S2
Discussion
14	Key results	Summarize key results with reference to study objectives.	Discussion, paragraph 1
15	Limitations	Discuss limitations of the study, taking into account the validity of the IV assumptions, other sources of potential bias, and imprecision. Discuss both direction and magnitude of any potential bias and any efforts to address them.	Discussion, paragraph 3
16	Interpretation
	a	Meaning: Give a cautious overall interpretation of results in the context of their limitations and in comparison with other studies.	Discussion, paragraph 2
	b	Mechanism: Discuss underlying biological mechanisms that could drive a potential causal relationship between the investigated exposure and the outcome, and whether the gene-environment equivalence assumption is reasonable. Use causal language carefully, clarifying that IV estimates may provide causal effects only under certain assumptions.	Discussion, paragraph 2
	c	Clinical relevance: Discuss whether the results have clinical or public policy relevance, and to what extent they inform effect sizes of possible interventions.	Discussion, paragraph 2
17	Generalizability	Discuss the generalizability of the study results (a) to other populations, (b) across other exposure periods/timings, and (c) across other levels of exposure.	Discussion, paragraph 3
Other Information
18	Funding	Describe sources of funding and the role of funders in the present study and, if applicable, sources of funding for the databases and original study or studies on which the present study is based.	Funding section
19	Data and data sharing	Provide the data used to perform all analyses or report where and how the data can be accessed, and reference these sources in the article. Provide the statistical code needed to reproduce the results in the article or report whether the code is publicly accessible and, if so, where.	Data availability statement section
20	Conflicts of interest	All authors should declare all potential conflicts of interest.	Conflicts of interest section
Reference: Skrivankova, V.W., Richmond, R.C., Woolf, B.A.R., Yarmolinsky, J., Davies, N.M., Swanson, S.A., et al. (2021). Strengthening the Reporting of Observational Studies in Epidemiology Using Mendelian Randomization: The STROBE-MR Statement. JAMA 326, 1614-1621. doi: 10.1001/jama.2021.18236

## Sheet: Table S2
exposure	outcome	SNP	pval.exposure	pval.outcome	R2	F
class.Actinobacteria.id.419	Endocarditis || id:finn-b-I9_ENDOCARD	rs11655079	5.92512e-06	0.66	0.00124642	20.3507
class.Actinobacteria.id.419	Endocarditis || id:finn-b-I9_ENDOCARD	rs11745923	1.58131e-06	0.8572	0.00145786	23.8124
class.Actinobacteria.id.419	Endocarditis || id:finn-b-I9_ENDOCARD	rs12049045	8.62622e-06	0.0967698	0.00122087	19.9356
class.Actinobacteria.id.419	Endocarditis || id:finn-b-I9_ENDOCARD	rs134366	1.50428e-06	0.4025	0.00158228	22.6624
class.Actinobacteria.id.419	Endocarditis || id:finn-b-I9_ENDOCARD	rs1376754	6.71385e-06	0.0473195	0.00126471	20.489
class.Actinobacteria.id.419	Endocarditis || id:finn-b-I9_ENDOCARD	rs1515761	4.96362e-06	0.452101	0.00129547	20.1357
class.Actinobacteria.id.419	Endocarditis || id:finn-b-I9_ENDOCARD	rs182549	3.79006e-20	0.7817	0.00520708	85.3772
class.Actinobacteria.id.419	Endocarditis || id:finn-b-I9_ENDOCARD	rs4945008	5.39237e-06	0.799	0.00121501	19.8421
class.Actinobacteria.id.419	Endocarditis || id:finn-b-I9_ENDOCARD	rs6660520	1.10652e-07	0.1902	0.00171325	27.9843
class.Actinobacteria.id.419	Endocarditis || id:finn-b-I9_ENDOCARD	rs72767435	2.56804e-06	0.8659	0.00165074	21.3231
class.Actinobacteria.id.419	Endocarditis || id:finn-b-I9_ENDOCARD	rs7322849	6.20794e-07	0.2329	0.00146639	23.9534
class.Actinobacteria.id.419	Endocarditis || id:finn-b-I9_ENDOCARD	rs80083040	8.62105e-06	0.3924	0.00249812	20.0376
class.Actinobacteria.id.419	Endocarditis || id:finn-b-I9_ENDOCARD	rs8047955	8.33727e-07	0.3373	0.00148943	24.3199
class.Actinobacteria.id.419	Endocarditis || id:finn-b-I9_ENDOCARD	rs857444	8.92233e-06	0.49	0.00119417	19.5002
class.Actinobacteria.id.419	Endocarditis || id:finn-b-I9_ENDOCARD	rs961091	8.67593e-06	0.4145	0.00121471	19.8348
class.Alphaproteobacteria.id.2379	Endocarditis || id:finn-b-I9_ENDOCARD	rs140912403	6.20363e-07	0.2382	0.00299373	25.5772
class.Alphaproteobacteria.id.2379	Endocarditis || id:finn-b-I9_ENDOCARD	rs34569731	7.37916e-06	0.7626	0.00219295	20.0283
class.Alphaproteobacteria.id.2379	Endocarditis || id:finn-b-I9_ENDOCARD	rs55876211	7.53639e-06	0.9709	0.00200447	19.2554
class.Alphaproteobacteria.id.2379	Endocarditis || id:finn-b-I9_ENDOCARD	rs62285697	9.75933e-06	0.5495	0.00216935	19.8123
class.Alphaproteobacteria.id.2379	Endocarditis || id:finn-b-I9_ENDOCARD	rs76784716	5.09141e-07	0.8862	0.00257674	24.7773
class.Alphaproteobacteria.id.2379	Endocarditis || id:finn-b-I9_ENDOCARD	rs7960664	8.84301e-06	0.0634395	0.00211199	20.3053
class.Alphaproteobacteria.id.2379	Endocarditis || id:finn-b-I9_ENDOCARD	rs9813022	1.05333e-06	0.8024	0.00247953	23.8403
class.Bacilli.id.1673	Endocarditis || id:finn-b-I9_ENDOCARD	rs11110282	4.85442e-06	0.3601	0.00135045	21.6688
class.Bacilli.id.1673	Endocarditis || id:finn-b-I9_ENDOCARD	rs11730038	1.96025e-06	0.1172	0.0013801	24.0124
class.Bacilli.id.1673	Endocarditis || id:finn-b-I9_ENDOCARD	rs12797734	7.21166e-06	0.4677	0.00120346	20.363
class.Bacilli.id.1673	Endocarditis || id:finn-b-I9_ENDOCARD	rs13068444	9.53048e-06	0.2965	0.00112368	19.4144
class.Bacilli.id.1673	Endocarditis || id:finn-b-I9_ENDOCARD	rs1595463	7.9738e-06	0.7733	0.00111076	19.2998
class.Bacilli.id.1673	Endocarditis || id:finn-b-I9_ENDOCARD	rs28564647	7.81199e-06	0.4073	0.00114201	19.8548
class.Bacilli.id.1673	Endocarditis || id:finn-b-I9_ENDOCARD	rs2952251	1.07895e-06	0.484	0.00134405	23.3615
class.Bacilli.id.1673	Endocarditis || id:finn-b-I9_ENDOCARD	rs34989881	6.54586e-06	0.3951	0.00156911	20.374
class.Bacilli.id.1673	Endocarditis || id:finn-b-I9_ENDOCARD	rs35344081	1.01498e-06	0.1213	0.00136653	23.7718
class.Bacilli.id.1673	Endocarditis || id:finn-b-I9_ENDOCARD	rs4028634	2.2076e-06	0.0927705	0.00129126	22.4646
class.Bacilli.id.1673	Endocarditis || id:finn-b-I9_ENDOCARD	rs4459992	4.29836e-06	0.732099	0.00122009	21.2066
class.Bacilli.id.1673	Endocarditis || id:finn-b-I9_ENDOCARD	rs57872228	9.21977e-07	0.3021	0.0013656	23.7569
class.Bacilli.id.1673	Endocarditis || id:finn-b-I9_ENDOCARD	rs694949	7.59585e-06	0.7718	0.00122236	20.3135
class.Bacilli.id.1673	Endocarditis || id:finn-b-I9_ENDOCARD	rs74663707	8.45686e-06	0.9549	0.00120961	19.095
class.Bacilli.id.1673	Endocarditis || id:finn-b-I9_ENDOCARD	rs7666190	8.46829e-06	0.98	0.00168493	17.6102
class.Bacilli.id.1673	Endocarditis || id:finn-b-I9_ENDOCARD	rs77558518	1.33772e-06	0.3509	0.0014604	23.1577
class.Bacilli.id.1673	Endocarditis || id:finn-b-I9_ENDOCARD	rs78938557	1.06891e-06	0.7712	0.00141118	21.5142
class.Bacilli.id.1673	Endocarditis || id:finn-b-I9_ENDOCARD	rs9581006	1.79458e-06	0.1895	0.00542966	23.2075
class.Bacteroidia.id.912	Endocarditis || id:finn-b-I9_ENDOCARD	rs11146701	7.08228e-06	0.6016	0.0011068	20.1861
class.Bacteroidia.id.912	Endocarditis || id:finn-b-I9_ENDOCARD	rs17343978	8.35928e-06	0.9752	0.00114786	21.0668
class.Bacteroidia.id.912	Endocarditis || id:finn-b-I9_ENDOCARD	rs2032750	1.91509e-06	0.3115	0.0012676	22.6567
class.Bacteroidia.id.912	Endocarditis || id:finn-b-I9_ENDOCARD	rs4146051	8.76426e-06	0.7377	0.00167749	19.1051
class.Bacteroidia.id.912	Endocarditis || id:finn-b-I9_ENDOCARD	rs4916508	8.47116e-06	0.0748393	0.00107086	19.6413
class.Bacteroidia.id.912	Endocarditis || id:finn-b-I9_ENDOCARD	rs55773148	3.89585e-07	0.05754	0.00231605	26.3413
class.Bacteroidia.id.912	Endocarditis || id:finn-b-I9_ENDOCARD	rs62531359	9.08665e-06	0.788199	0.00104368	19.1381
class.Bacteroidia.id.912	Endocarditis || id:finn-b-I9_ENDOCARD	rs62575403	7.06129e-06	0.252	0.002092	20.2636
class.Bacteroidia.id.912	Endocarditis || id:finn-b-I9_ENDOCARD	rs72706335	7.65519e-06	0.3077	0.00529395	20.3145
class.Bacteroidia.id.912	Endocarditis || id:finn-b-I9_ENDOCARD	rs73975615	1.21616e-06	0.1412	0.00649103	21.874
class.Bacteroidia.id.912	Endocarditis || id:finn-b-I9_ENDOCARD	rs7631304	8.36781e-07	0.6655	0.00128518	23.5902
class.Bacteroidia.id.912	Endocarditis || id:finn-b-I9_ENDOCARD	rs79585701	9.98589e-06	0.6058	0.00101834	18.6872
class.Bacteroidia.id.912	Endocarditis || id:finn-b-I9_ENDOCARD	rs929878	4.73377e-06	0.4823	0.00111006	20.3723
class.Betaproteobacteria.id.2867	Endocarditis || id:finn-b-I9_ENDOCARD	rs11128180	3.67144e-06	0.649999	0.00123489	21.2033
class.Betaproteobacteria.id.2867	Endocarditis || id:finn-b-I9_ENDOCARD	rs1511453	4.75765e-06	0.3167	0.00125707	21.5016
class.Betaproteobacteria.id.2867	Endocarditis || id:finn-b-I9_ENDOCARD	rs1928341	2.01529e-06	0.6648	0.00131975	22.661
class.Betaproteobacteria.id.2867	Endocarditis || id:finn-b-I9_ENDOCARD	rs2321387	5.80036e-06	0.1511	0.00119007	20.4304
class.Betaproteobacteria.id.2867	Endocarditis || id:finn-b-I9_ENDOCARD	rs2613606	2.19817e-06	0.3057	0.00128874	22.1226
class.Betaproteobacteria.id.2867	Endocarditis || id:finn-b-I9_ENDOCARD	rs320161	7.33242e-06	0.771401	0.00120585	20.5641
class.Betaproteobacteria.id.2867	Endocarditis || id:finn-b-I9_ENDOCARD	rs4033856	5.17166e-07	0.1229	0.0015516	24.7756
class.Betaproteobacteria.id.2867	Endocarditis || id:finn-b-I9_ENDOCARD	rs56386628	5.86955e-06	0.5971	0.00122513	21.0306
class.Betaproteobacteria.id.2867	Endocarditis || id:finn-b-I9_ENDOCARD	rs6087811	7.44305e-07	0.5507	0.00149808	24.2783
class.Betaproteobacteria.id.2867	Endocarditis || id:finn-b-I9_ENDOCARD	rs62395635	2.94091e-06	0.652701	0.00142936	21.6228
class.Betaproteobacteria.id.2867	Endocarditis || id:finn-b-I9_ENDOCARD	rs75242906	9.27278e-06	0.7987	0.00171917	18.6007
class.Clostridia.id.1859	Endocarditis || id:finn-b-I9_ENDOCARD	rs10774377	3.24401e-06	0.9611	0.00116572	21.3902
class.Clostridia.id.1859	Endocarditis || id:finn-b-I9_ENDOCARD	rs112334273	3.81407e-07	0.779399	0.00138781	25.3141
class.Clostridia.id.1859	Endocarditis || id:finn-b-I9_ENDOCARD	rs13105690	8.7779e-06	0.193	0.00109184	20.044
class.Clostridia.id.1859	Endocarditis || id:finn-b-I9_ENDOCARD	rs13179700	3.37083e-06	0.9383	0.00118916	21.8303
class.Clostridia.id.1859	Endocarditis || id:finn-b-I9_ENDOCARD	rs1842454	8.72023e-06	0.543599	0.00100598	18.4662
class.Clostridia.id.1859	Endocarditis || id:finn-b-I9_ENDOCARD	rs2273429	4.52136e-06	0.1299	0.00121824	22.3637
class.Clostridia.id.1859	Endocarditis || id:finn-b-I9_ENDOCARD	rs6797343	9.35647e-06	0.8134	0.00105544	19.3751
class.Clostridia.id.1859	Endocarditis || id:finn-b-I9_ENDOCARD	rs6814436	9.65098e-07	0.668199	0.00131142	24.0751
class.Clostridia.id.1859	Endocarditis || id:finn-b-I9_ENDOCARD	rs6815608	4.01857e-07	0.484299	0.00144624	24.2292
class.Clostridia.id.1859	Endocarditis || id:finn-b-I9_ENDOCARD	rs72738886	8.24241e-06	0.3765	0.00122086	20.6969
class.Clostridia.id.1859	Endocarditis || id:finn-b-I9_ENDOCARD	rs72915163	1.34295e-06	0.7759	0.00126661	23.2275
class.Coriobacteriia.id.809	Endocarditis || id:finn-b-I9_ENDOCARD	rs11250875	4.82844e-06	0.849	0.00121548	21.5256
class.Coriobacteriia.id.809	Endocarditis || id:finn-b-I9_ENDOCARD	rs11656361	8.02017e-06	0.6071	0.00116253	19.3939
class.Coriobacteriia.id.809	Endocarditis || id:finn-b-I9_ENDOCARD	rs12974142	8.51232e-06	0.3776	0.00113962	19.8646
class.Coriobacteriia.id.809	Endocarditis || id:finn-b-I9_ENDOCARD	rs13307134	7.79931e-06	0.0265003	0.00114401	20.0718
class.Coriobacteriia.id.809	Endocarditis || id:finn-b-I9_ENDOCARD	rs1397793	9.77381e-06	0.02305	0.00112179	19.6815
class.Coriobacteriia.id.809	Endocarditis || id:finn-b-I9_ENDOCARD	rs1816223	4.84114e-06	0.5783	0.00116636	20.6523
class.Coriobacteriia.id.809	Endocarditis || id:finn-b-I9_ENDOCARD	rs240104	1.51603e-06	0.2296	0.00128595	22.6296
class.Coriobacteriia.id.809	Endocarditis || id:finn-b-I9_ENDOCARD	rs2442778	9.02703e-06	0.6482	0.00150271	20.2719
class.Coriobacteriia.id.809	Endocarditis || id:finn-b-I9_ENDOCARD	rs3025411	8.26912e-06	0.7643	0.00124713	19.5657
class.Coriobacteriia.id.809	Endocarditis || id:finn-b-I9_ENDOCARD	rs34739816	3.88358e-06	0.1118	0.00129988	21.5943
class.Coriobacteriia.id.809	Endocarditis || id:finn-b-I9_ENDOCARD	rs67561917	5.39129e-06	0.379	0.00123823	21.4863
class.Coriobacteriia.id.809	Endocarditis || id:finn-b-I9_ENDOCARD	rs719099	5.43317e-07	0.9455	0.00140919	24.9568
class.Coriobacteriia.id.809	Endocarditis || id:finn-b-I9_ENDOCARD	rs8010111	6.89624e-06	0.2952	0.00126935	20.3278
class.Deltaproteobacteria.id.3087	Endocarditis || id:finn-b-I9_ENDOCARD	rs1035691	9.65172e-06	0.316	0.00135569	20.5883
class.Deltaproteobacteria.id.3087	Endocarditis || id:finn-b-I9_ENDOCARD	rs112381107	4.63054e-06	0.6079	0.00456817	20.4446
class.Deltaproteobacteria.id.3087	Endocarditis || id:finn-b-I9_ENDOCARD	rs11599763	3.94123e-06	0.627001	0.00141498	21.49
class.Deltaproteobacteria.id.3087	Endocarditis || id:finn-b-I9_ENDOCARD	rs17084793	5.68634e-06	0.0479104	0.00130749	19.8501
class.Deltaproteobacteria.id.3087	Endocarditis || id:finn-b-I9_ENDOCARD	rs17791387	1.60223e-06	0.9527	0.00150816	22.7607
class.Deltaproteobacteria.id.3087	Endocarditis || id:finn-b-I9_ENDOCARD	rs2692012	3.14186e-06	0.7865	0.00144566	18.9685
class.Deltaproteobacteria.id.3087	Endocarditis || id:finn-b-I9_ENDOCARD	rs2838334	5.44551e-06	0.4893	0.00134857	20.4801
class.Deltaproteobacteria.id.3087	Endocarditis || id:finn-b-I9_ENDOCARD	rs3935584	7.50121e-06	0.9864	0.00134908	20.4851
class.Deltaproteobacteria.id.3087	Endocarditis || id:finn-b-I9_ENDOCARD	rs4506934	3.58887e-06	0.4817	0.00143665	21.6656
class.Deltaproteobacteria.id.3087	Endocarditis || id:finn-b-I9_ENDOCARD	rs55744759	7.3137e-06	0.4663	0.00137315	20.8538
class.Deltaproteobacteria.id.3087	Endocarditis || id:finn-b-I9_ENDOCARD	rs6058181	3.39554e-07	0.3359	0.00163694	24.755
class.Deltaproteobacteria.id.3087	Endocarditis || id:finn-b-I9_ENDOCARD	rs62020470	4.85084e-06	0.778001	0.00134858	20.4801
class.Deltaproteobacteria.id.3087	Endocarditis || id:finn-b-I9_ENDOCARD	rs9928243	5.02081e-06	0.479001	0.00137777	20.9227
class.Erysipelotrichia.id.2147	Endocarditis || id:finn-b-I9_ENDOCARD	rs1074800	6.14583e-06	0.4066	0.0011489	20.459
class.Erysipelotrichia.id.2147	Endocarditis || id:finn-b-I9_ENDOCARD	rs10781552	2.33114e-06	0.8251	0.00127082	22.6329
class.Erysipelotrichia.id.2147	Endocarditis || id:finn-b-I9_ENDOCARD	rs17530232	2.79123e-06	0.8539	0.00126448	21.0423
class.Erysipelotrichia.id.2147	Endocarditis || id:finn-b-I9_ENDOCARD	rs1884466	9.52701e-06	0.5325	0.00108435	19.7598
class.Erysipelotrichia.id.2147	Endocarditis || id:finn-b-I9_ENDOCARD	rs2300774	8.95466e-07	0.9852	0.00132107	24.0937
class.Erysipelotrichia.id.2147	Endocarditis || id:finn-b-I9_ENDOCARD	rs290833	8.029e-06	0.3175	0.00111993	19.9425
class.Erysipelotrichia.id.2147	Endocarditis || id:finn-b-I9_ENDOCARD	rs35161940	1.8451e-06	0.8664	0.00126785	23.1182
class.Erysipelotrichia.id.2147	Endocarditis || id:finn-b-I9_ENDOCARD	rs4078432	4.23104e-06	0.3415	0.00116372	20.7232
class.Erysipelotrichia.id.2147	Endocarditis || id:finn-b-I9_ENDOCARD	rs56970041	5.40344e-06	0.0656206	0.00106312	19.3854
class.Erysipelotrichia.id.2147	Endocarditis || id:finn-b-I9_ENDOCARD	rs62504403	1.12265e-07	0.2093	0.00166814	28.3706
class.Erysipelotrichia.id.2147	Endocarditis || id:finn-b-I9_ENDOCARD	rs7234058	9.12341e-07	0.5848	0.00140531	23.7438
class.Erysipelotrichia.id.2147	Endocarditis || id:finn-b-I9_ENDOCARD	rs7826267	9.28449e-06	0.0152901	0.00100871	17.755
class.Erysipelotrichia.id.2147	Endocarditis || id:finn-b-I9_ENDOCARD	rs8003149	4.08475e-06	0.8067	0.00116539	21.2477
class.Gammaproteobacteria.id.3303	Endocarditis || id:finn-b-I9_ENDOCARD	rs11181912	9.94762e-07	0.2185	0.00148187	23.7673
class.Gammaproteobacteria.id.3303	Endocarditis || id:finn-b-I9_ENDOCARD	rs12404135	8.89485e-06	0.6703	0.00137266	20.9329
class.Gammaproteobacteria.id.3303	Endocarditis || id:finn-b-I9_ENDOCARD	rs6706173	1.99495e-07	0.0516095	0.00160348	25.7257
class.Gammaproteobacteria.id.3303	Endocarditis || id:finn-b-I9_ENDOCARD	rs75101789	8.78789e-06	0.7475	0.00124687	20.0023
class.Gammaproteobacteria.id.3303	Endocarditis || id:finn-b-I9_ENDOCARD	rs79795896	7.92404e-06	0.4934	0.00270299	20.5307
class.Gammaproteobacteria.id.3303	Endocarditis || id:finn-b-I9_ENDOCARD	rs9494710	4.54607e-06	0.6815	0.00131872	20.6625
class.Lentisphaeria.id.2250	Endocarditis || id:finn-b-I9_ENDOCARD	rs1002941	8.14836e-06	0.0117301	0.00425767	20.2334
class.Lentisphaeria.id.2250	Endocarditis || id:finn-b-I9_ENDOCARD	rs11770843	1.90729e-06	0.3801	0.00459427	21.7066
class.Lentisphaeria.id.2250	Endocarditis || id:finn-b-I9_ENDOCARD	rs17114848	4.05865e-06	0.9245	0.00464295	22.0729
class.Lentisphaeria.id.2250	Endocarditis || id:finn-b-I9_ENDOCARD	rs2031282	4.3826e-06	0.0594593	0.00431153	20.4905
class.Lentisphaeria.id.2250	Endocarditis || id:finn-b-I9_ENDOCARD	rs2825714	1.72211e-06	0.3499	0.00474671	22.5685
class.Lentisphaeria.id.2250	Endocarditis || id:finn-b-I9_ENDOCARD	rs62570196	1.07926e-06	0.5703	0.00647856	24.1922
class.Lentisphaeria.id.2250	Endocarditis || id:finn-b-I9_ENDOCARD	rs72640280	5.18035e-06	0.3588	0.00534968	20.5134
class.Lentisphaeria.id.2250	Endocarditis || id:finn-b-I9_ENDOCARD	rs77599476	1.86133e-06	0.4041	0.0061454	23.0022
class.Melainabacteria.id.1589	Endocarditis || id:finn-b-I9_ENDOCARD	rs10148250	8.67135e-06	0.2151	0.00363128	19.8662
class.Melainabacteria.id.1589	Endocarditis || id:finn-b-I9_ENDOCARD	rs10738747	9.95804e-06	0.5761	0.00330663	19.5141
class.Melainabacteria.id.1589	Endocarditis || id:finn-b-I9_ENDOCARD	rs11150282	6.02892e-07	0.6562	0.00427995	25.2356
class.Melainabacteria.id.1589	Endocarditis || id:finn-b-I9_ENDOCARD	rs113884518	8.0567e-06	0.8202	0.00456707	20.3708
class.Melainabacteria.id.1589	Endocarditis || id:finn-b-I9_ENDOCARD	rs28678345	6.69088e-06	0.4362	0.00479486	20.8184
class.Melainabacteria.id.1589	Endocarditis || id:finn-b-I9_ENDOCARD	rs367480	8.19925e-06	0.0837491	0.00344141	20.3226
class.Melainabacteria.id.1589	Endocarditis || id:finn-b-I9_ENDOCARD	rs4129395	1.48056e-06	0.9821	0.0039672	23.44
class.Melainabacteria.id.1589	Endocarditis || id:finn-b-I9_ENDOCARD	rs789069	6.84635e-06	0.857	0.00331221	19.5305
class.Melainabacteria.id.1589	Endocarditis || id:finn-b-I9_ENDOCARD	rs79790072	3.29009e-06	0.2178	0.00523406	21.5989
class.Melainabacteria.id.1589	Endocarditis || id:finn-b-I9_ENDOCARD	rs9864379	5.3606e-08	0.3035	0.00513571	29.8118
class.Methanobacteria.id.119	Endocarditis || id:finn-b-I9_ENDOCARD	rs10202904	3.0143e-07	0.9181	0.0071944	26.7615
class.Methanobacteria.id.119	Endocarditis || id:finn-b-I9_ENDOCARD	rs10424197	9.27887e-06	0.785301	0.0054385	20.2106
class.Methanobacteria.id.119	Endocarditis || id:finn-b-I9_ENDOCARD	rs4257531	7.44344e-06	0.2133	0.00638799	20.3158
class.Methanobacteria.id.119	Endocarditis || id:finn-b-I9_ENDOCARD	rs56131665	6.17992e-06	0.552699	0.00575632	20.669
class.Methanobacteria.id.119	Endocarditis || id:finn-b-I9_ENDOCARD	rs6508769	8.22529e-06	0.00569705	0.00595062	19.8564
class.Methanobacteria.id.119	Endocarditis || id:finn-b-I9_ENDOCARD	rs6776814	1.63062e-06	0.9347	0.00689353	23.4827
class.Methanobacteria.id.119	Endocarditis || id:finn-b-I9_ENDOCARD	rs73068003	8.44583e-06	0.5911	0.00544613	20.2063
class.Methanobacteria.id.119	Endocarditis || id:finn-b-I9_ENDOCARD	rs73457410	1.40855e-06	0.4774	0.00690733	24.316
class.Methanobacteria.id.119	Endocarditis || id:finn-b-I9_ENDOCARD	rs75208022	5.92103e-06	0.1959	0.00673883	21.7173
class.Methanobacteria.id.119	Endocarditis || id:finn-b-I9_ENDOCARD	rs894996	1.87557e-06	0.1996	0.00647993	23.3495
class.Mollicutes.id.3920	Endocarditis || id:finn-b-I9_ENDOCARD	rs10108398	1.09e-06	0.1469	0.00227839	24.9596
class.Mollicutes.id.3920	Endocarditis || id:finn-b-I9_ENDOCARD	rs11890098	9.56571e-07	0.2907	0.0020634	23.5507
class.Mollicutes.id.3920	Endocarditis || id:finn-b-I9_ENDOCARD	rs12566890	3.65095e-06	0.601399	0.00168388	19.1763
class.Mollicutes.id.3920	Endocarditis || id:finn-b-I9_ENDOCARD	rs17214486	6.60866e-06	0.2043	0.00177316	20.2233
class.Mollicutes.id.3920	Endocarditis || id:finn-b-I9_ENDOCARD	rs2464826	8.39505e-06	0.1194	0.00180413	19.8741
class.Mollicutes.id.3920	Endocarditis || id:finn-b-I9_ENDOCARD	rs28537087	8.07399e-06	0.0161499	0.00166698	19.0019
class.Mollicutes.id.3920	Endocarditis || id:finn-b-I9_ENDOCARD	rs3768491	4.23352e-06	0.6055	0.00189416	20.8753
class.Mollicutes.id.3920	Endocarditis || id:finn-b-I9_ENDOCARD	rs4885016	7.26986e-06	0.2445	0.00178525	20.3632
class.Mollicutes.id.3920	Endocarditis || id:finn-b-I9_ENDOCARD	rs6043847	4.55476e-06	0.7042	0.00191711	21.3746
class.Mollicutes.id.3920	Endocarditis || id:finn-b-I9_ENDOCARD	rs72901605	3.2579e-06	0.8629	0.00211811	22.3383
class.Mollicutes.id.3920	Endocarditis || id:finn-b-I9_ENDOCARD	rs74603314	1.55689e-06	0.1585	0.00507172	22.9238
class.Mollicutes.id.3920	Endocarditis || id:finn-b-I9_ENDOCARD	rs78169027	5.8761e-06	0.945	0.00197182	20.824
class.Negativicutes.id.2164	Endocarditis || id:finn-b-I9_ENDOCARD	rs1135612	9.26307e-06	0.407	0.00108688	19.7614
class.Negativicutes.id.2164	Endocarditis || id:finn-b-I9_ENDOCARD	rs13086907	1.95488e-06	0.6108	0.00123912	22.5315
class.Negativicutes.id.2164	Endocarditis || id:finn-b-I9_ENDOCARD	rs1643968	4.14596e-07	0.601399	0.00139276	25.339
class.Negativicutes.id.2164	Endocarditis || id:finn-b-I9_ENDOCARD	rs1649999	7.5812e-06	0.1992	0.00112141	20.2462
class.Negativicutes.id.2164	Endocarditis || id:finn-b-I9_ENDOCARD	rs2834062	8.4392e-06	0.6324	0.00110998	20.1897
class.Negativicutes.id.2164	Endocarditis || id:finn-b-I9_ENDOCARD	rs4463806	7.80662e-06	0.5225	0.000972788	17.6811
class.Negativicutes.id.2164	Endocarditis || id:finn-b-I9_ENDOCARD	rs4722181	2.00112e-06	0.0175999	0.00123474	22.4518
class.Negativicutes.id.2164	Endocarditis || id:finn-b-I9_ENDOCARD	rs60274479	1.1623e-06	0.9087	0.00137148	24.1822
class.Negativicutes.id.2164	Endocarditis || id:finn-b-I9_ENDOCARD	rs61249479	2.95471e-06	0.0413904	0.00116781	21.2357
class.Negativicutes.id.2164	Endocarditis || id:finn-b-I9_ENDOCARD	rs71405394	2.16631e-06	0.533	0.00162367	22.539
class.Negativicutes.id.2164	Endocarditis || id:finn-b-I9_ENDOCARD	rs73232831	1.87452e-06	0.1819	0.00247171	23.2421
class.Negativicutes.id.2164	Endocarditis || id:finn-b-I9_ENDOCARD	rs9423647	6.06114e-06	0.1391	0.00113449	20.628
class.Verrucomicrobiae.id.4029	Endocarditis || id:finn-b-I9_ENDOCARD	rs111862613	3.73846e-06	0.679401	0.0018257	21.2517
class.Verrucomicrobiae.id.4029	Endocarditis || id:finn-b-I9_ENDOCARD	rs117107102	2.91821e-06	0.1503	0.00450274	22.4934
class.Verrucomicrobiae.id.4029	Endocarditis || id:finn-b-I9_ENDOCARD	rs11729256	6.7309e-07	0.6216	0.0020976	24.9277
class.Verrucomicrobiae.id.4029	Endocarditis || id:finn-b-I9_ENDOCARD	rs12908520	2.17163e-06	0.0912704	0.00187998	22.3404
class.Verrucomicrobiae.id.4029	Endocarditis || id:finn-b-I9_ENDOCARD	rs2602429	2.58297e-06	0.4442	0.00195227	22.8628
class.Verrucomicrobiae.id.4029	Endocarditis || id:finn-b-I9_ENDOCARD	rs4242783	2.63612e-06	0.1491	0.00186011	21.7815
class.Verrucomicrobiae.id.4029	Endocarditis || id:finn-b-I9_ENDOCARD	rs4936098	1.12221e-06	0.757801	0.00191817	22.7856
class.Verrucomicrobiae.id.4029	Endocarditis || id:finn-b-I9_ENDOCARD	rs61779207	6.72285e-06	0.5935	0.00175993	20.4318
class.Verrucomicrobiae.id.4029	Endocarditis || id:finn-b-I9_ENDOCARD	rs74542928	1.63222e-06	0.6076	0.00200308	22.5076
class.Verrucomicrobiae.id.4029	Endocarditis || id:finn-b-I9_ENDOCARD	rs9349825	2.53687e-06	0.8291	0.00192763	22.8981
class.Verrucomicrobiae.id.4029	Endocarditis || id:finn-b-I9_ENDOCARD	rs941682	9.61003e-06	0.2163	0.00163113	19.2902
family.Acidaminococcaceae.id.2166	Endocarditis || id:finn-b-I9_ENDOCARD	rs262812	3.24906e-06	0.9574	0.00175879	21.3135
family.Acidaminococcaceae.id.2166	Endocarditis || id:finn-b-I9_ENDOCARD	rs2933324	2.23676e-06	0.9291	0.00177877	22.3152
family.Acidaminococcaceae.id.2166	Endocarditis || id:finn-b-I9_ENDOCARD	rs45497800	5.86428e-06	0.3768	0.00185047	20.975
family.Acidaminococcaceae.id.2166	Endocarditis || id:finn-b-I9_ENDOCARD	rs6589457	2.31508e-06	0.4436	0.00304229	22.5328
family.Acidaminococcaceae.id.2166	Endocarditis || id:finn-b-I9_ENDOCARD	rs6923842	2.21303e-06	0.3476	0.00185675	22.1401
family.Acidaminococcaceae.id.2166	Endocarditis || id:finn-b-I9_ENDOCARD	rs74540770	7.08804e-06	0.152	0.00188453	20.0213
family.Acidaminococcaceae.id.2166	Endocarditis || id:finn-b-I9_ENDOCARD	rs78702810	9.16468e-06	0.4051	0.00246926	19.7782
family.Actinomycetaceae.id.421	Endocarditis || id:finn-b-I9_ENDOCARD	rs2889192	3.64417e-06	0.5358	0.00268015	20.7141
family.Actinomycetaceae.id.421	Endocarditis || id:finn-b-I9_ENDOCARD	rs34583783	5.47971e-06	0.5014	0.00283701	21.9299
family.Actinomycetaceae.id.421	Endocarditis || id:finn-b-I9_ENDOCARD	rs35011108	1.8267e-06	0.3235	0.00631075	23.0408
family.Actinomycetaceae.id.421	Endocarditis || id:finn-b-I9_ENDOCARD	rs4073240	6.05333e-06	0.2526	0.00266609	20.6051
family.Actinomycetaceae.id.421	Endocarditis || id:finn-b-I9_ENDOCARD	rs58484246	6.12428e-06	0.7985	0.00262629	20.2967
family.Alcaligenaceae.id.2875	Endocarditis || id:finn-b-I9_ENDOCARD	rs112135816	5.27662e-06	0.3765	0.00131147	20.4109
family.Alcaligenaceae.id.2875	Endocarditis || id:finn-b-I9_ENDOCARD	rs1153990	5.96787e-06	0.9171	0.00124503	20.95
family.Alcaligenaceae.id.2875	Endocarditis || id:finn-b-I9_ENDOCARD	rs147968	9.12701e-06	0.1127	0.00116983	19.6855
family.Alcaligenaceae.id.2875	Endocarditis || id:finn-b-I9_ENDOCARD	rs28480294	6.606e-06	0.9667	0.00122187	20.0326
family.Alcaligenaceae.id.2875	Endocarditis || id:finn-b-I9_ENDOCARD	rs4033856	1.02902e-06	0.1229	0.00149999	23.4665
family.Alcaligenaceae.id.2875	Endocarditis || id:finn-b-I9_ENDOCARD	rs62191117	2.75943e-07	0.6787	0.00156897	26.221
family.Alcaligenaceae.id.2875	Endocarditis || id:finn-b-I9_ENDOCARD	rs62395635	3.34696e-06	0.652701	0.00145029	21.4955
family.Alcaligenaceae.id.2875	Endocarditis || id:finn-b-I9_ENDOCARD	rs6969323	3.88581e-06	0.4623	0.00125538	21.127
family.Alcaligenaceae.id.2875	Endocarditis || id:finn-b-I9_ENDOCARD	rs74776516	6.85049e-06	0.3294	0.00134931	19.5914
family.Alcaligenaceae.id.2875	Endocarditis || id:finn-b-I9_ENDOCARD	rs7638039	2.70479e-06	0.4352	0.00132617	22.2946
family.Alcaligenaceae.id.2875	Endocarditis || id:finn-b-I9_ENDOCARD	rs9537886	2.35108e-07	0.1939	0.00158059	26.6038
family.Bacteroidaceae.id.917	Endocarditis || id:finn-b-I9_ENDOCARD	rs11585893	1.79511e-06	0.7121	0.00141083	25.175
family.Bacteroidaceae.id.917	Endocarditis || id:finn-b-I9_ENDOCARD	rs13207588	7.48504e-06	0.9647	0.00114892	20.365
family.Bacteroidaceae.id.917	Endocarditis || id:finn-b-I9_ENDOCARD	rs1340391	6.7301e-06	0.2298	0.00109388	20.0399
family.Bacteroidaceae.id.917	Endocarditis || id:finn-b-I9_ENDOCARD	rs17619981	2.68683e-06	0.2122	0.00140281	22.1941
family.Bacteroidaceae.id.917	Endocarditis || id:finn-b-I9_ENDOCARD	rs2023437	5.01824e-06	0.2303	0.00124428	21.7796
family.Bacteroidaceae.id.917	Endocarditis || id:finn-b-I9_ENDOCARD	rs66474973	6.80966e-07	0.6423	0.00140026	24.4029
family.Bacteroidaceae.id.917	Endocarditis || id:finn-b-I9_ENDOCARD	rs66710942	5.86259e-06	0.1069	0.00115722	20.6443
family.Bacteroidaceae.id.917	Endocarditis || id:finn-b-I9_ENDOCARD	rs6795673	3.37909e-07	0.0553898	0.00142881	26.1832
family.Bacteroidaceae.id.917	Endocarditis || id:finn-b-I9_ENDOCARD	rs9507307	2.1271e-06	0.915	0.00120372	21.9124
family.BacteroidalesS24.7group.id.11173	Endocarditis || id:finn-b-I9_ENDOCARD	rs10872669	9.4901e-06	0.1379	0.0026986	19.9317
family.BacteroidalesS24.7group.id.11173	Endocarditis || id:finn-b-I9_ENDOCARD	rs12748533	2.59019e-06	0.659601	0.00283681	22.6054
family.BacteroidalesS24.7group.id.11173	Endocarditis || id:finn-b-I9_ENDOCARD	rs17043785	5.11837e-07	0.3031	0.00492388	25.7606
family.BacteroidalesS24.7group.id.11173	Endocarditis || id:finn-b-I9_ENDOCARD	rs61508842	7.82782e-06	0.9971	0.00266647	20.2498
family.BacteroidalesS24.7group.id.11173	Endocarditis || id:finn-b-I9_ENDOCARD	rs689695	1.28039e-06	0.604901	0.00298102	23.7759
family.BacteroidalesS24.7group.id.11173	Endocarditis || id:finn-b-I9_ENDOCARD	rs738193	3.82163e-07	0.8659	0.00334526	26.1
family.BacteroidalesS24.7group.id.11173	Endocarditis || id:finn-b-I9_ENDOCARD	rs78609301	7.09297e-06	0.0731004	0.00246258	19.6283
family.BacteroidalesS24.7group.id.11173	Endocarditis || id:finn-b-I9_ENDOCARD	rs941000	3.15557e-07	0.9112	0.00347083	27.0831
family.Bifidobacteriaceae.id.433	Endocarditis || id:finn-b-I9_ENDOCARD	rs10831953	9.94742e-06	0.1468	0.00126369	18.8693
family.Bifidobacteriaceae.id.433	Endocarditis || id:finn-b-I9_ENDOCARD	rs12446429	8.52886e-06	0.6928	0.00128636	18.04
family.Bifidobacteriaceae.id.433	Endocarditis || id:finn-b-I9_ENDOCARD	rs13020688	1.57375e-06	0.735201	0.00154478	22.8872
family.Bifidobacteriaceae.id.433	Endocarditis || id:finn-b-I9_ENDOCARD	rs182549	5.942e-20	0.7817	0.00569206	85.3717
family.Bifidobacteriaceae.id.433	Endocarditis || id:finn-b-I9_ENDOCARD	rs4957061	1.1517e-06	0.954	0.00160368	23.7614
family.Bifidobacteriaceae.id.433	Endocarditis || id:finn-b-I9_ENDOCARD	rs540489	5.36811e-06	0.698601	0.00142495	20.9567
family.Bifidobacteriaceae.id.433	Endocarditis || id:finn-b-I9_ENDOCARD	rs55888705	8.66208e-06	0.3992	0.00132679	19.8114
family.Bifidobacteriaceae.id.433	Endocarditis || id:finn-b-I9_ENDOCARD	rs6899771	7.27995e-06	0.4117	0.00143739	20.3655
family.Bifidobacteriaceae.id.433	Endocarditis || id:finn-b-I9_ENDOCARD	rs7174549	6.8678e-06	0.482	0.00131188	19.5898
family.Bifidobacteriaceae.id.433	Endocarditis || id:finn-b-I9_ENDOCARD	rs7322849	1.74032e-08	0.2329	0.00202901	30.3202
family.Bifidobacteriaceae.id.433	Endocarditis || id:finn-b-I9_ENDOCARD	rs73797465	4.8495e-06	0.4119	0.00138078	20.4542
family.Bifidobacteriaceae.id.433	Endocarditis || id:finn-b-I9_ENDOCARD	rs857444	3.82492e-06	0.49	0.00141131	21.0752
family.Christensenellaceae.id.1866	Endocarditis || id:finn-b-I9_ENDOCARD	rs117186816	6.51964e-06	0.1287	0.0051703	22.3894
family.Christensenellaceae.id.1866	Endocarditis || id:finn-b-I9_ENDOCARD	rs12380890	5.78132e-06	0.3761	0.00122129	20.5966
family.Christensenellaceae.id.1866	Endocarditis || id:finn-b-I9_ENDOCARD	rs12657403	5.59276e-06	0.0231201	0.00126966	20.6493
family.Christensenellaceae.id.1866	Endocarditis || id:finn-b-I9_ENDOCARD	rs4076564	8.06105e-06	0.7897	0.00616956	23.1429
family.Christensenellaceae.id.1866	Endocarditis || id:finn-b-I9_ENDOCARD	rs62573205	1.48853e-06	0.0147299	0.00142686	24.057
family.Christensenellaceae.id.1866	Endocarditis || id:finn-b-I9_ENDOCARD	rs7211194	9.93998e-06	0.1367	0.0011963	19.6836
family.Christensenellaceae.id.1866	Endocarditis || id:finn-b-I9_ENDOCARD	rs72706624	6.3775e-06	0.9105	0.00134055	19.9568
family.Christensenellaceae.id.1866	Endocarditis || id:finn-b-I9_ENDOCARD	rs77867022	8.81983e-06	0.9278	0.00441249	17.8656
family.Christensenellaceae.id.1866	Endocarditis || id:finn-b-I9_ENDOCARD	rs870002	6.54323e-06	0.1563	0.00117547	19.8241
family.Christensenellaceae.id.1866	Endocarditis || id:finn-b-I9_ENDOCARD	rs892686	4.12367e-06	0.1123	0.00126311	21.3041
family.Christensenellaceae.id.1866	Endocarditis || id:finn-b-I9_ENDOCARD	rs9608766	3.33084e-06	0.4591	0.0012831	20.7911
family.Clostridiaceae1.id.1869	Endocarditis || id:finn-b-I9_ENDOCARD	rs10875374	8.09821e-06	0.1161	0.00141524	20.1971
family.Clostridiaceae1.id.1869	Endocarditis || id:finn-b-I9_ENDOCARD	rs12186080	5.33957e-06	0.9151	0.00148719	21.2122
family.Clostridiaceae1.id.1869	Endocarditis || id:finn-b-I9_ENDOCARD	rs12341505	4.54486e-06	0.8209	0.00144563	20.6272
family.Clostridiaceae1.id.1869	Endocarditis || id:finn-b-I9_ENDOCARD	rs2795528	3.80626e-06	0.976	0.00333283	21.4315
family.Clostridiaceae1.id.1869	Endocarditis || id:finn-b-I9_ENDOCARD	rs2817172	5.27026e-06	0.8757	0.00149685	20.668
family.Clostridiaceae1.id.1869	Endocarditis || id:finn-b-I9_ENDOCARD	rs4723021	7.42147e-06	0.3267	0.00141111	19.3313
family.Clostridiaceae1.id.1869	Endocarditis || id:finn-b-I9_ENDOCARD	rs550843	7.09119e-06	0.8877	0.00133622	19.0425
family.Clostridiaceae1.id.1869	Endocarditis || id:finn-b-I9_ENDOCARD	rs56188186	8.24444e-06	0.6917	0.00149621	19.8036
family.Clostridiaceae1.id.1869	Endocarditis || id:finn-b-I9_ENDOCARD	rs62397761	9.07706e-06	0.282	0.00143294	20.443
family.Clostridiaceae1.id.1869	Endocarditis || id:finn-b-I9_ENDOCARD	rs881532	7.89662e-06	0.7045	0.00140597	20.0604
family.ClostridialesvadinBB60group.id.11286	Endocarditis || id:finn-b-I9_ENDOCARD	rs10517600	6.82768e-06	0.0564794	0.00192214	20.2406
family.ClostridialesvadinBB60group.id.11286	Endocarditis || id:finn-b-I9_ENDOCARD	rs10904722	5.04837e-06	0.9148	0.00198297	20.8825
family.ClostridialesvadinBB60group.id.11286	Endocarditis || id:finn-b-I9_ENDOCARD	rs118104867	3.43598e-06	0.2505	0.00539644	22.2075
family.ClostridialesvadinBB60group.id.11286	Endocarditis || id:finn-b-I9_ENDOCARD	rs13409132	4.37231e-06	0.4056	0.00371898	22.0649
family.ClostridialesvadinBB60group.id.11286	Endocarditis || id:finn-b-I9_ENDOCARD	rs17121075	7.91417e-06	0.697599	0.00189443	19.9482
family.ClostridialesvadinBB60group.id.11286	Endocarditis || id:finn-b-I9_ENDOCARD	rs2191834	2.50195e-06	0.2554	0.00208885	21.9977
family.ClostridialesvadinBB60group.id.11286	Endocarditis || id:finn-b-I9_ENDOCARD	rs28691777	6.95697e-07	0.3077	0.00258038	26.3802
family.ClostridialesvadinBB60group.id.11286	Endocarditis || id:finn-b-I9_ENDOCARD	rs34088226	7.66216e-06	0.3575	0.00196703	19.1454
family.ClostridialesvadinBB60group.id.11286	Endocarditis || id:finn-b-I9_ENDOCARD	rs55682560	4.97034e-07	0.8508	0.00275139	25.3302
family.ClostridialesvadinBB60group.id.11286	Endocarditis || id:finn-b-I9_ENDOCARD	rs6588624	1.79287e-06	0.8636	0.00218223	22.9853
family.ClostridialesvadinBB60group.id.11286	Endocarditis || id:finn-b-I9_ENDOCARD	rs66714985	4.85334e-06	0.2556	0.00203638	21.446
family.ClostridialesvadinBB60group.id.11286	Endocarditis || id:finn-b-I9_ENDOCARD	rs7226487	3.58282e-06	0.2503	0.00204634	21.5368
family.ClostridialesvadinBB60group.id.11286	Endocarditis || id:finn-b-I9_ENDOCARD	rs7538034	2.36706e-06	0.6753	0.00214774	22.4233
family.ClostridialesvadinBB60group.id.11286	Endocarditis || id:finn-b-I9_ENDOCARD	rs7725895	3.94356e-06	0.4408	0.00221958	23.3797
family.ClostridialesvadinBB60group.id.11286	Endocarditis || id:finn-b-I9_ENDOCARD	rs989682	6.8471e-06	0.0631902	0.00201161	20.4126
family.Coriobacteriaceae.id.811	Endocarditis || id:finn-b-I9_ENDOCARD	rs11250875	4.82844e-06	0.849	0.00121548	21.5256
family.Coriobacteriaceae.id.811	Endocarditis || id:finn-b-I9_ENDOCARD	rs11656361	8.02017e-06	0.6071	0.00116253	19.3939
family.Coriobacteriaceae.id.811	Endocarditis || id:finn-b-I9_ENDOCARD	rs12974142	8.51232e-06	0.3776	0.00113962	19.8646
family.Coriobacteriaceae.id.811	Endocarditis || id:finn-b-I9_ENDOCARD	rs13307134	7.79931e-06	0.0265003	0.00114401	20.0718
family.Coriobacteriaceae.id.811	Endocarditis || id:finn-b-I9_ENDOCARD	rs1397793	9.77381e-06	0.02305	0.00112179	19.6815
family.Coriobacteriaceae.id.811	Endocarditis || id:finn-b-I9_ENDOCARD	rs1816223	4.84114e-06	0.5783	0.00116636	20.6523
family.Coriobacteriaceae.id.811	Endocarditis || id:finn-b-I9_ENDOCARD	rs240104	1.51603e-06	0.2296	0.00128595	22.6296
family.Coriobacteriaceae.id.811	Endocarditis || id:finn-b-I9_ENDOCARD	rs2442778	9.02703e-06	0.6482	0.00150271	20.2719
family.Coriobacteriaceae.id.811	Endocarditis || id:finn-b-I9_ENDOCARD	rs3025411	8.26912e-06	0.7643	0.00124713	19.5657
family.Coriobacteriaceae.id.811	Endocarditis || id:finn-b-I9_ENDOCARD	rs34739816	3.88358e-06	0.1118	0.00129988	21.5943
family.Coriobacteriaceae.id.811	Endocarditis || id:finn-b-I9_ENDOCARD	rs67561917	5.39129e-06	0.379	0.00123823	21.4863
family.Coriobacteriaceae.id.811	Endocarditis || id:finn-b-I9_ENDOCARD	rs719099	5.43317e-07	0.9455	0.00140919	24.9568
family.Coriobacteriaceae.id.811	Endocarditis || id:finn-b-I9_ENDOCARD	rs8010111	6.89624e-06	0.2952	0.00126935	20.3278
family.Defluviitaleaceae.id.1924	Endocarditis || id:finn-b-I9_ENDOCARD	rs112893842	2.75032e-06	0.1004	0.00275865	22.6862
family.Defluviitaleaceae.id.1924	Endocarditis || id:finn-b-I9_ENDOCARD	rs1582238	1.692e-06	0.3338	0.00287195	23.0417
family.Defluviitaleaceae.id.1924	Endocarditis || id:finn-b-I9_ENDOCARD	rs17051335	4.58117e-06	0.2407	0.00262465	21.1288
family.Defluviitaleaceae.id.1924	Endocarditis || id:finn-b-I9_ENDOCARD	rs1908593	7.859e-06	0.4667	0.00244591	20.1081
family.Defluviitaleaceae.id.1924	Endocarditis || id:finn-b-I9_ENDOCARD	rs4344384	5.86011e-06	0.99	0.00250802	20.6124
family.Defluviitaleaceae.id.1924	Endocarditis || id:finn-b-I9_ENDOCARD	rs4677103	9.42189e-07	0.568	0.00306528	24.5976
family.Defluviitaleaceae.id.1924	Endocarditis || id:finn-b-I9_ENDOCARD	rs540220	9.48137e-06	0.4149	0.00231457	18.2928
family.Defluviitaleaceae.id.1924	Endocarditis || id:finn-b-I9_ENDOCARD	rs55658617	1.40608e-06	0.2816	0.00358507	24.0128
family.Defluviitaleaceae.id.1924	Endocarditis || id:finn-b-I9_ENDOCARD	rs72731813	2.75777e-07	0.9542	0.0033352	26.0481
family.Defluviitaleaceae.id.1924	Endocarditis || id:finn-b-I9_ENDOCARD	rs9608282	4.60831e-06	0.9285	0.00277917	21.554
family.Defluviitaleaceae.id.1924	Endocarditis || id:finn-b-I9_ENDOCARD	rs9725395	3.4137e-06	0.534	0.00272875	21.9691
family.Desulfovibrionaceae.id.3169	Endocarditis || id:finn-b-I9_ENDOCARD	rs112381107	2.81875e-06	0.6079	0.00478476	21.409
family.Desulfovibrionaceae.id.3169	Endocarditis || id:finn-b-I9_ENDOCARD	rs11599763	2.49704e-06	0.627001	0.00147654	22.3879
family.Desulfovibrionaceae.id.3169	Endocarditis || id:finn-b-I9_ENDOCARD	rs17791387	2.09678e-06	0.9527	0.00148112	22.3136
family.Desulfovibrionaceae.id.3169	Endocarditis || id:finn-b-I9_ENDOCARD	rs2692012	1.5639e-06	0.7865	0.00154939	20.2944
family.Desulfovibrionaceae.id.3169	Endocarditis || id:finn-b-I9_ENDOCARD	rs2838334	3.82375e-06	0.4893	0.00139548	21.1572
family.Desulfovibrionaceae.id.3169	Endocarditis || id:finn-b-I9_ENDOCARD	rs3935584	6.78137e-06	0.9864	0.00136128	20.6351
family.Desulfovibrionaceae.id.3169	Endocarditis || id:finn-b-I9_ENDOCARD	rs4506934	3.16043e-06	0.4817	0.00145768	21.9453
family.Desulfovibrionaceae.id.3169	Endocarditis || id:finn-b-I9_ENDOCARD	rs6058181	2.69912e-07	0.3359	0.00167267	25.2528
family.Desulfovibrionaceae.id.3169	Endocarditis || id:finn-b-I9_ENDOCARD	rs72647048	9.60885e-06	0.4581	0.00133949	20.307
family.Desulfovibrionaceae.id.3169	Endocarditis || id:finn-b-I9_ENDOCARD	rs9928243	4.48478e-06	0.479001	0.00139456	21.1417
family.Enterobacteriaceae.id.3469	Endocarditis || id:finn-b-I9_ENDOCARD	rs11026530	9.42684e-06	0.9181	0.00144201	19.4706
family.Enterobacteriaceae.id.3469	Endocarditis || id:finn-b-I9_ENDOCARD	rs2374342	4.51618e-06	0.7331	0.00156937	21.3376
family.Enterobacteriaceae.id.3469	Endocarditis || id:finn-b-I9_ENDOCARD	rs35673018	7.63109e-06	0.0913692	0.00147283	19.653
family.Enterobacteriaceae.id.3469	Endocarditis || id:finn-b-I9_ENDOCARD	rs504442	5.17092e-06	0.4048	0.00145103	19.7279
family.Enterobacteriaceae.id.3469	Endocarditis || id:finn-b-I9_ENDOCARD	rs62210023	3.13163e-06	0.0580297	0.0016064	21.7422
family.Enterobacteriaceae.id.3469	Endocarditis || id:finn-b-I9_ENDOCARD	rs78143293	1.19564e-06	0.4493	0.00182363	24.7918
family.Enterobacteriaceae.id.3469	Endocarditis || id:finn-b-I9_ENDOCARD	rs79757635	9.31857e-06	0.9724	0.00145979	19.6146
family.Erysipelotrichaceae.id.2149	Endocarditis || id:finn-b-I9_ENDOCARD	rs1074800	6.14583e-06	0.4066	0.0011489	20.459
family.Erysipelotrichaceae.id.2149	Endocarditis || id:finn-b-I9_ENDOCARD	rs10781552	2.33114e-06	0.8251	0.00127082	22.6329
family.Erysipelotrichaceae.id.2149	Endocarditis || id:finn-b-I9_ENDOCARD	rs17530232	2.79123e-06	0.8539	0.00126448	21.0423
family.Erysipelotrichaceae.id.2149	Endocarditis || id:finn-b-I9_ENDOCARD	rs1884466	9.52701e-06	0.5325	0.00108435	19.7598
family.Erysipelotrichaceae.id.2149	Endocarditis || id:finn-b-I9_ENDOCARD	rs2300774	8.95466e-07	0.9852	0.00132107	24.0937
family.Erysipelotrichaceae.id.2149	Endocarditis || id:finn-b-I9_ENDOCARD	rs290833	8.029e-06	0.3175	0.00111993	19.9425
family.Erysipelotrichaceae.id.2149	Endocarditis || id:finn-b-I9_ENDOCARD	rs35161940	1.8451e-06	0.8664	0.00126785	23.1182
family.Erysipelotrichaceae.id.2149	Endocarditis || id:finn-b-I9_ENDOCARD	rs4078432	4.23104e-06	0.3415	0.00116372	20.7232
family.Erysipelotrichaceae.id.2149	Endocarditis || id:finn-b-I9_ENDOCARD	rs56970041	5.40344e-06	0.0656206	0.00106312	19.3854
family.Erysipelotrichaceae.id.2149	Endocarditis || id:finn-b-I9_ENDOCARD	rs62504403	1.12265e-07	0.2093	0.00166814	28.3706
family.Erysipelotrichaceae.id.2149	Endocarditis || id:finn-b-I9_ENDOCARD	rs7234058	9.12341e-07	0.5848	0.00140531	23.7438
family.Erysipelotrichaceae.id.2149	Endocarditis || id:finn-b-I9_ENDOCARD	rs7826267	9.28449e-06	0.0152901	0.00100871	17.755
family.Erysipelotrichaceae.id.2149	Endocarditis || id:finn-b-I9_ENDOCARD	rs8003149	4.08475e-06	0.8067	0.00116539	21.2477
family.FamilyXI.id.1936	Endocarditis || id:finn-b-I9_ENDOCARD	rs10759623	5.78312e-07	0.4781	0.00799663	25.4247
family.FamilyXI.id.1936	Endocarditis || id:finn-b-I9_ENDOCARD	rs11547158	2.70219e-06	0.4431	0.00719653	22.6957
family.FamilyXI.id.1936	Endocarditis || id:finn-b-I9_ENDOCARD	rs17379710	3.97107e-06	0.5955	0.00671066	21.3084
family.FamilyXI.id.1936	Endocarditis || id:finn-b-I9_ENDOCARD	rs2155352	6.63432e-07	0.3008	0.00781478	24.7947
family.FamilyXI.id.1936	Endocarditis || id:finn-b-I9_ENDOCARD	rs2156611	9.42661e-06	0.4436	0.00632456	20.0683
family.FamilyXI.id.1936	Endocarditis || id:finn-b-I9_ENDOCARD	rs3733511	3.38554e-06	0.5149	0.00686296	21.7954
family.FamilyXI.id.1936	Endocarditis || id:finn-b-I9_ENDOCARD	rs488164	4.79785e-06	0.3132	0.0067497	21.3856
family.FamilyXI.id.1936	Endocarditis || id:finn-b-I9_ENDOCARD	rs697771	3.19372e-06	0.6285	0.00690271	21.8947
family.FamilyXIII.id.1957	Endocarditis || id:finn-b-I9_ENDOCARD	rs10404377	6.99027e-06	0.484	0.00124705	20.3111
family.FamilyXIII.id.1957	Endocarditis || id:finn-b-I9_ENDOCARD	rs118170811	1.80357e-06	0.2461	0.00236506	22.8603
family.FamilyXIII.id.1957	Endocarditis || id:finn-b-I9_ENDOCARD	rs12904405	7.67412e-06	0.9359	0.0011732	19.5462
family.FamilyXIII.id.1957	Endocarditis || id:finn-b-I9_ENDOCARD	rs3098182	4.04024e-06	0.0814498	0.00127258	21.3161
family.FamilyXIII.id.1957	Endocarditis || id:finn-b-I9_ENDOCARD	rs482905	3.72345e-06	0.4818	0.00131309	22.0035
family.FamilyXIII.id.1957	Endocarditis || id:finn-b-I9_ENDOCARD	rs6501525	1.23726e-06	0.771699	0.00144888	23.6032
family.FamilyXIII.id.1957	Endocarditis || id:finn-b-I9_ENDOCARD	rs66753613	8.08288e-06	0.126	0.00125099	20.3753
family.FamilyXIII.id.1957	Endocarditis || id:finn-b-I9_ENDOCARD	rs6797051	4.89281e-06	0.5098	0.00132012	22.1214
family.FamilyXIII.id.1957	Endocarditis || id:finn-b-I9_ENDOCARD	rs7514702	3.91642e-06	0.8671	0.00130876	21.9307
family.Lachnospiraceae.id.1987	Endocarditis || id:finn-b-I9_ENDOCARD	rs10402491	7.58351e-06	0.9867	0.00108177	19.8525
family.Lachnospiraceae.id.1987	Endocarditis || id:finn-b-I9_ENDOCARD	rs11139361	4.26262e-06	0.8818	0.00109108	20.0224
family.Lachnospiraceae.id.1987	Endocarditis || id:finn-b-I9_ENDOCARD	rs112040820	2.41836e-06	0.4137	0.00125669	22.0323
family.Lachnospiraceae.id.1987	Endocarditis || id:finn-b-I9_ENDOCARD	rs11841382	9.57773e-06	0.5096	0.000921435	16.9129
family.Lachnospiraceae.id.1987	Endocarditis || id:finn-b-I9_ENDOCARD	rs11979110	1.81843e-06	0.7175	0.00123803	22.7299
family.Lachnospiraceae.id.1987	Endocarditis || id:finn-b-I9_ENDOCARD	rs1205443	7.28844e-06	0.358	0.00112304	19.9867
family.Lachnospiraceae.id.1987	Endocarditis || id:finn-b-I9_ENDOCARD	rs12760724	7.26734e-06	0.781399	0.00109789	20.1553
family.Lachnospiraceae.id.1987	Endocarditis || id:finn-b-I9_ENDOCARD	rs13005175	8.37071e-06	0.7683	0.00122362	20.6936
family.Lachnospiraceae.id.1987	Endocarditis || id:finn-b-I9_ENDOCARD	rs2159863	3.69557e-06	0.7808	0.00112788	20.7063
family.Lachnospiraceae.id.1987	Endocarditis || id:finn-b-I9_ENDOCARD	rs2910921	8.41974e-06	0.3605	0.00304767	20.0141
family.Lachnospiraceae.id.1987	Endocarditis || id:finn-b-I9_ENDOCARD	rs3127230	6.20325e-06	0.8946	0.00109709	20.1406
family.Lachnospiraceae.id.1987	Endocarditis || id:finn-b-I9_ENDOCARD	rs35524804	2.44999e-06	0.8305	0.00131634	23.5368
family.Lachnospiraceae.id.1987	Endocarditis || id:finn-b-I9_ENDOCARD	rs7359994	5.35899e-06	0.1357	0.00108991	20.0086
family.Lachnospiraceae.id.1987	Endocarditis || id:finn-b-I9_ENDOCARD	rs79086868	3.01422e-06	0.9616	0.00127134	22.3022
family.Lachnospiraceae.id.1987	Endocarditis || id:finn-b-I9_ENDOCARD	rs959845	5.1695e-06	0.7362	0.00117301	20.971
family.Lachnospiraceae.id.1987	Endocarditis || id:finn-b-I9_ENDOCARD	rs9929145	2.83594e-07	0.0625	0.00165396	26.282
family.Lactobacillaceae.id.1836	Endocarditis || id:finn-b-I9_ENDOCARD	rs1530559	9.65254e-06	0.4146	0.00281698	19.0627
family.Lactobacillaceae.id.1836	Endocarditis || id:finn-b-I9_ENDOCARD	rs16861661	2.70131e-07	0.698101	0.00480112	25.9691
family.Lactobacillaceae.id.1836	Endocarditis || id:finn-b-I9_ENDOCARD	rs62314653	6.5919e-06	0.555801	0.00337713	20.3789
family.Lactobacillaceae.id.1836	Endocarditis || id:finn-b-I9_ENDOCARD	rs74599091	7.69522e-06	0.635501	0.00408972	20.3232
family.Lactobacillaceae.id.1836	Endocarditis || id:finn-b-I9_ENDOCARD	rs768253	3.60763e-06	0.865	0.00304721	21.5699
family.Lactobacillaceae.id.1836	Endocarditis || id:finn-b-I9_ENDOCARD	rs77478751	5.95946e-06	0.7669	0.00575293	21.4206
family.Lactobacillaceae.id.1836	Endocarditis || id:finn-b-I9_ENDOCARD	rs921925	5.77195e-07	0.776401	0.00347039	24.5549
family.Lactobacillaceae.id.1836	Endocarditis || id:finn-b-I9_ENDOCARD	rs9345899	9.4459e-06	0.4499	0.00298711	19.774
family.Methanobacteriaceae.id.121	Endocarditis || id:finn-b-I9_ENDOCARD	rs10202904	3.0143e-07	0.9181	0.0071944	26.7615
family.Methanobacteriaceae.id.121	Endocarditis || id:finn-b-I9_ENDOCARD	rs10424197	9.27887e-06	0.785301	0.0054385	20.2106
family.Methanobacteriaceae.id.121	Endocarditis || id:finn-b-I9_ENDOCARD	rs4257531	7.44344e-06	0.2133	0.00638799	20.3158
family.Methanobacteriaceae.id.121	Endocarditis || id:finn-b-I9_ENDOCARD	rs56131665	6.17992e-06	0.552699	0.00575632	20.669
family.Methanobacteriaceae.id.121	Endocarditis || id:finn-b-I9_ENDOCARD	rs6508769	8.22529e-06	0.00569705	0.00595062	19.8564
family.Methanobacteriaceae.id.121	Endocarditis || id:finn-b-I9_ENDOCARD	rs6776814	1.63062e-06	0.9347	0.00689353	23.4827
family.Methanobacteriaceae.id.121	Endocarditis || id:finn-b-I9_ENDOCARD	rs73068003	8.44583e-06	0.5911	0.00544613	20.2063
family.Methanobacteriaceae.id.121	Endocarditis || id:finn-b-I9_ENDOCARD	rs73457410	1.40855e-06	0.4774	0.00690733	24.316
family.Methanobacteriaceae.id.121	Endocarditis || id:finn-b-I9_ENDOCARD	rs75208022	5.92103e-06	0.1959	0.00673883	21.7173
family.Methanobacteriaceae.id.121	Endocarditis || id:finn-b-I9_ENDOCARD	rs894996	1.87557e-06	0.1996	0.00647993	23.3495
family.Oxalobacteraceae.id.2966	Endocarditis || id:finn-b-I9_ENDOCARD	rs111966731	4.56318e-06	0.5697	0.0047553	20.9516
family.Oxalobacteraceae.id.2966	Endocarditis || id:finn-b-I9_ENDOCARD	rs11246212	4.50836e-06	0.0802805	0.00422261	21.7454
family.Oxalobacteraceae.id.2966	Endocarditis || id:finn-b-I9_ENDOCARD	rs12002250	5.53202e-06	0.2704	0.00409163	19.4083
family.Oxalobacteraceae.id.2966	Endocarditis || id:finn-b-I9_ENDOCARD	rs1569853	7.45179e-07	0.4302	0.0049233	24.7136
family.Oxalobacteraceae.id.2966	Endocarditis || id:finn-b-I9_ENDOCARD	rs17138946	8.09008e-06	0.3371	0.00404465	19.3876
family.Oxalobacteraceae.id.2966	Endocarditis || id:finn-b-I9_ENDOCARD	rs36057338	6.25787e-06	0.134	0.0043607	20.7427
family.Oxalobacteraceae.id.2966	Endocarditis || id:finn-b-I9_ENDOCARD	rs4428215	4.87931e-08	0.52	0.00573881	29.8121
family.Oxalobacteraceae.id.2966	Endocarditis || id:finn-b-I9_ENDOCARD	rs561239	7.1938e-06	0.664599	0.00396731	19.8638
family.Oxalobacteraceae.id.2966	Endocarditis || id:finn-b-I9_ENDOCARD	rs6000536	7.38718e-07	0.5162	0.00463725	24.0583
family.Oxalobacteraceae.id.2966	Endocarditis || id:finn-b-I9_ENDOCARD	rs62435498	7.45831e-06	0.2034	0.00427865	20.5312
family.Oxalobacteraceae.id.2966	Endocarditis || id:finn-b-I9_ENDOCARD	rs736744	1.49416e-07	0.474	0.00533837	27.7207
family.Oxalobacteraceae.id.2966	Endocarditis || id:finn-b-I9_ENDOCARD	rs7993559	5.03729e-06	0.613901	0.00418822	20.9745
family.Oxalobacteraceae.id.2966	Endocarditis || id:finn-b-I9_ENDOCARD	rs80330081	6.63998e-06	0.9268	0.00417881	19.5969
family.Oxalobacteraceae.id.2966	Endocarditis || id:finn-b-I9_ENDOCARD	rs934049	4.21147e-06	0.0371801	0.00425577	21.1518
family.Pasteurellaceae.id.3689	Endocarditis || id:finn-b-I9_ENDOCARD	rs10965428	4.29151e-06	0.923	0.00242466	21.5614
family.Pasteurellaceae.id.3689	Endocarditis || id:finn-b-I9_ENDOCARD	rs111582866	7.06627e-06	0.9321	0.00228791	19.7532
family.Pasteurellaceae.id.3689	Endocarditis || id:finn-b-I9_ENDOCARD	rs12050685	9.18513e-06	0.5277	0.00205602	19.385
family.Pasteurellaceae.id.3689	Endocarditis || id:finn-b-I9_ENDOCARD	rs16970009	7.31531e-06	0.670101	0.00403123	19.0275
family.Pasteurellaceae.id.3689	Endocarditis || id:finn-b-I9_ENDOCARD	rs35510	4.01576e-06	0.8421	0.00246888	21.4557
family.Pasteurellaceae.id.3689	Endocarditis || id:finn-b-I9_ENDOCARD	rs4822728	4.71847e-06	0.9096	0.00224317	21.1557
family.Pasteurellaceae.id.3689	Endocarditis || id:finn-b-I9_ENDOCARD	rs6972479	7.74817e-06	0.9329	0.00230232	19.8779
family.Pasteurellaceae.id.3689	Endocarditis || id:finn-b-I9_ENDOCARD	rs72756943	3.35218e-06	0.2141	0.00265048	21.308
family.Pasteurellaceae.id.3689	Endocarditis || id:finn-b-I9_ENDOCARD	rs73139353	8.71314e-06	0.168	0.00518726	21.0919
family.Pasteurellaceae.id.3689	Endocarditis || id:finn-b-I9_ENDOCARD	rs76022354	1.82858e-06	0.9612	0.00634428	23.5599
family.Pasteurellaceae.id.3689	Endocarditis || id:finn-b-I9_ENDOCARD	rs78909003	2.04893e-06	0.3797	0.00639866	23.4154
family.Pasteurellaceae.id.3689	Endocarditis || id:finn-b-I9_ENDOCARD	rs9382510	2.476e-07	0.1168	0.0028533	26.9207
family.Pasteurellaceae.id.3689	Endocarditis || id:finn-b-I9_ENDOCARD	rs9895850	9.08251e-06	0.9694	0.00389125	18.497
family.Pasteurellaceae.id.3689	Endocarditis || id:finn-b-I9_ENDOCARD	rs9938097	8.22604e-06	0.2095	0.00214526	20.2088
family.Peptococcaceae.id.2024	Endocarditis || id:finn-b-I9_ENDOCARD	rs117452796	3.15296e-06	0.1588	0.00692734	22.0361
family.Peptococcaceae.id.2024	Endocarditis || id:finn-b-I9_ENDOCARD	rs12144792	5.82242e-06	0.0408	0.00193613	20.7878
family.Peptococcaceae.id.2024	Endocarditis || id:finn-b-I9_ENDOCARD	rs12634826	1.01109e-06	0.3739	0.00230999	24.0309
family.Peptococcaceae.id.2024	Endocarditis || id:finn-b-I9_ENDOCARD	rs12992764	1.46158e-06	0.2457	0.00224564	23.5018
family.Peptococcaceae.id.2024	Endocarditis || id:finn-b-I9_ENDOCARD	rs150600492	2.31305e-06	0.630199	0.00224484	21.9566
family.Peptococcaceae.id.2024	Endocarditis || id:finn-b-I9_ENDOCARD	rs35703006	4.94775e-07	0.5646	0.0022769	24.4481
family.Peptococcaceae.id.2024	Endocarditis || id:finn-b-I9_ENDOCARD	rs4990837	1.74194e-06	0.692599	0.00223374	23.9903
family.Peptococcaceae.id.2024	Endocarditis || id:finn-b-I9_ENDOCARD	rs75430375	3.40849e-06	0.8003	0.00258635	21.7117
family.Peptococcaceae.id.2024	Endocarditis || id:finn-b-I9_ENDOCARD	rs75898026	2.0221e-06	0.0686294	0.00214283	22.4235
family.Peptostreptococcaceae.id.2042	Endocarditis || id:finn-b-I9_ENDOCARD	rs10805326	4.03396e-06	0.1745	0.00132496	21.3058
family.Peptostreptococcaceae.id.2042	Endocarditis || id:finn-b-I9_ENDOCARD	rs117020988	1.02794e-06	0.6844	0.00350622	24.0282
family.Peptostreptococcaceae.id.2042	Endocarditis || id:finn-b-I9_ENDOCARD	rs12377846	7.26254e-07	0.475	0.00645518	24.2602
family.Peptostreptococcaceae.id.2042	Endocarditis || id:finn-b-I9_ENDOCARD	rs12986312	5.76718e-06	0.9399	0.00128922	20.6129
family.Peptostreptococcaceae.id.2042	Endocarditis || id:finn-b-I9_ENDOCARD	rs1467258	7.89804e-06	0.0551696	0.0012816	19.9954
family.Peptostreptococcaceae.id.2042	Endocarditis || id:finn-b-I9_ENDOCARD	rs1520207	3.16548e-06	0.1072	0.00135858	21.8417
family.Peptostreptococcaceae.id.2042	Endocarditis || id:finn-b-I9_ENDOCARD	rs4692811	4.21123e-07	0.239	0.0015913	25.5953
family.Peptostreptococcaceae.id.2042	Endocarditis || id:finn-b-I9_ENDOCARD	rs59865771	7.69029e-06	0.4784	0.0012672	20.3492
family.Peptostreptococcaceae.id.2042	Endocarditis || id:finn-b-I9_ENDOCARD	rs61841503	9.8012e-09	0.3944	0.00211508	32.4951
family.Peptostreptococcaceae.id.2042	Endocarditis || id:finn-b-I9_ENDOCARD	rs6721459	5.07756e-06	0.0525194	0.00128919	20.7299
family.Peptostreptococcaceae.id.2042	Endocarditis || id:finn-b-I9_ENDOCARD	rs76982728	3.24058e-06	0.9121	0.00193238	21.6516
family.Peptostreptococcaceae.id.2042	Endocarditis || id:finn-b-I9_ENDOCARD	rs77540684	8.13712e-06	0.8871	0.0013971	18.8775
family.Peptostreptococcaceae.id.2042	Endocarditis || id:finn-b-I9_ENDOCARD	rs9573937	1.70589e-06	0.0349599	0.00146487	23.5589
family.Porphyromonadaceae.id.943	Endocarditis || id:finn-b-I9_ENDOCARD	rs10762312	8.70354e-06	0.0532194	0.00107653	19.4265
family.Porphyromonadaceae.id.943	Endocarditis || id:finn-b-I9_ENDOCARD	rs10858364	4.31063e-06	0.1055	0.00116093	20.9512
family.Porphyromonadaceae.id.943	Endocarditis || id:finn-b-I9_ENDOCARD	rs17065783	1.79351e-06	0.3728	0.0012966	23.4028
family.Porphyromonadaceae.id.943	Endocarditis || id:finn-b-I9_ENDOCARD	rs1980561	8.94542e-06	0.3578	0.00109274	19.7192
family.Porphyromonadaceae.id.943	Endocarditis || id:finn-b-I9_ENDOCARD	rs35233670	7.90987e-06	0.3089	0.00110592	19.9529
family.Porphyromonadaceae.id.943	Endocarditis || id:finn-b-I9_ENDOCARD	rs35961441	8.37393e-06	0.3323	0.00118917	19.4923
family.Porphyromonadaceae.id.943	Endocarditis || id:finn-b-I9_ENDOCARD	rs6953849	2.4448e-06	0.6153	0.00125781	22.7019
family.Porphyromonadaceae.id.943	Endocarditis || id:finn-b-I9_ENDOCARD	rs7330827	8.04891e-06	0.2991	0.00138988	19.1403
family.Porphyromonadaceae.id.943	Endocarditis || id:finn-b-I9_ENDOCARD	rs864093	9.598e-06	0.0596898	0.00111876	20.1882
family.Prevotellaceae.id.960	Endocarditis || id:finn-b-I9_ENDOCARD	rs12057990	8.9748e-06	0.2082	0.00133619	19.889
family.Prevotellaceae.id.960	Endocarditis || id:finn-b-I9_ENDOCARD	rs12118202	5.54234e-07	0.7059	0.00175079	26.0747
family.Prevotellaceae.id.960	Endocarditis || id:finn-b-I9_ENDOCARD	rs13069367	7.39489e-06	0.1954	0.00136698	20.3384
family.Prevotellaceae.id.960	Endocarditis || id:finn-b-I9_ENDOCARD	rs148376875	2.08029e-06	0.6716	0.00155508	22.2521
family.Prevotellaceae.id.960	Endocarditis || id:finn-b-I9_ENDOCARD	rs2206482	1.30377e-06	0.581599	0.00158228	23.4644
family.Prevotellaceae.id.960	Endocarditis || id:finn-b-I9_ENDOCARD	rs2278540	8.43592e-06	0.8274	0.00136007	20.2177
family.Prevotellaceae.id.960	Endocarditis || id:finn-b-I9_ENDOCARD	rs34660375	7.40327e-06	0.0704498	0.00142802	20.4313
family.Prevotellaceae.id.960	Endocarditis || id:finn-b-I9_ENDOCARD	rs3758087	8.60581e-06	0.8391	0.00137583	20.4854
family.Prevotellaceae.id.960	Endocarditis || id:finn-b-I9_ENDOCARD	rs3860225	5.49682e-07	0.5469	0.00167725	24.9809
family.Prevotellaceae.id.960	Endocarditis || id:finn-b-I9_ENDOCARD	rs4493272	3.02312e-07	0.4552	0.00176442	26.2745
family.Prevotellaceae.id.960	Endocarditis || id:finn-b-I9_ENDOCARD	rs4685827	2.77192e-06	0.8984	0.00146704	21.8396
family.Prevotellaceae.id.960	Endocarditis || id:finn-b-I9_ENDOCARD	rs7252711	5.56586e-06	0.1768	0.0014379	20.9343
family.Prevotellaceae.id.960	Endocarditis || id:finn-b-I9_ENDOCARD	rs7975087	7.59459e-06	0.4295	0.0013242	19.7157
family.Prevotellaceae.id.960	Endocarditis || id:finn-b-I9_ENDOCARD	rs912860	9.2992e-07	0.8541	0.00642281	22.4765
family.Prevotellaceae.id.960	Endocarditis || id:finn-b-I9_ENDOCARD	rs9586501	2.58988e-06	0.1899	0.00145532	21.6663
family.Prevotellaceae.id.960	Endocarditis || id:finn-b-I9_ENDOCARD	rs9958960	1.06324e-07	0.0944691	0.00197102	27.7653
family.Rhodospirillaceae.id.2717	Endocarditis || id:finn-b-I9_ENDOCARD	rs1035406	5.84451e-06	0.2931	0.00240952	20.4845
family.Rhodospirillaceae.id.2717	Endocarditis || id:finn-b-I9_ENDOCARD	rs11591293	2.67148e-06	0.2279	0.00257319	21.9233
family.Rhodospirillaceae.id.2717	Endocarditis || id:finn-b-I9_ENDOCARD	rs13336560	9.17333e-06	0.3978	0.00245518	19.7095
family.Rhodospirillaceae.id.2717	Endocarditis || id:finn-b-I9_ENDOCARD	rs1549633	4.70392e-06	0.5456	0.00260203	20.8914
family.Rhodospirillaceae.id.2717	Endocarditis || id:finn-b-I9_ENDOCARD	rs1923415	9.63701e-06	0.4962	0.00226822	19.3215
family.Rhodospirillaceae.id.2717	Endocarditis || id:finn-b-I9_ENDOCARD	rs3754624	1.7148e-06	0.536	0.00276779	23.5748
family.Rhodospirillaceae.id.2717	Endocarditis || id:finn-b-I9_ENDOCARD	rs4278423	3.12021e-06	0.756901	0.00244238	20.8086
family.Rhodospirillaceae.id.2717	Endocarditis || id:finn-b-I9_ENDOCARD	rs55876211	2.86679e-06	0.9709	0.00253206	21.5569
family.Rhodospirillaceae.id.2717	Endocarditis || id:finn-b-I9_ENDOCARD	rs61933850	7.22582e-06	0.5358	0.00304912	20.8831
family.Rhodospirillaceae.id.2717	Endocarditis || id:finn-b-I9_ENDOCARD	rs6679026	9.94679e-06	0.8128	0.00233603	19.8911
family.Rhodospirillaceae.id.2717	Endocarditis || id:finn-b-I9_ENDOCARD	rs7001029	5.3475e-06	0.8221	0.00250191	20.1708
family.Rhodospirillaceae.id.2717	Endocarditis || id:finn-b-I9_ENDOCARD	rs72714493	7.34924e-06	0.4964	0.00239736	20.4145
family.Rhodospirillaceae.id.2717	Endocarditis || id:finn-b-I9_ENDOCARD	rs74354280	6.67295e-06	0.5824	0.00232487	19.8051
family.Rhodospirillaceae.id.2717	Endocarditis || id:finn-b-I9_ENDOCARD	rs76784716	1.48988e-06	0.8862	0.0026607	22.6656
family.Rhodospirillaceae.id.2717	Endocarditis || id:finn-b-I9_ENDOCARD	rs9813022	2.53124e-07	0.8024	0.00311198	26.5219
family.Rikenellaceae.id.967	Endocarditis || id:finn-b-I9_ENDOCARD	rs10217435	6.5076e-06	0.9462	0.00113136	20.0218
family.Rikenellaceae.id.967	Endocarditis || id:finn-b-I9_ENDOCARD	rs10832801	7.50417e-06	0.694201	0.00110393	19.0052
family.Rikenellaceae.id.967	Endocarditis || id:finn-b-I9_ENDOCARD	rs1939881	5.64373e-07	0.4804	0.00150179	26.2187
family.Rikenellaceae.id.967	Endocarditis || id:finn-b-I9_ENDOCARD	rs2447496	6.0861e-06	0.3915	0.00117886	20.2968
family.Rikenellaceae.id.967	Endocarditis || id:finn-b-I9_ENDOCARD	rs2833282	4.31106e-06	0.2316	0.00115973	20.5256
family.Rikenellaceae.id.967	Endocarditis || id:finn-b-I9_ENDOCARD	rs35909684	7.09826e-06	0.9954	0.00112053	19.7019
family.Rikenellaceae.id.967	Endocarditis || id:finn-b-I9_ENDOCARD	rs36021379	7.1952e-06	0.4168	0.0011904	20.4956
family.Rikenellaceae.id.967	Endocarditis || id:finn-b-I9_ENDOCARD	rs4264350	1.34832e-06	0.0859093	0.00132925	23.5137
family.Rikenellaceae.id.967	Endocarditis || id:finn-b-I9_ENDOCARD	rs59663348	6.12244e-06	0.1377	0.00117787	20.8446
family.Rikenellaceae.id.967	Endocarditis || id:finn-b-I9_ENDOCARD	rs62532512	2.76426e-06	0.3341	0.00124601	22.0445
family.Rikenellaceae.id.967	Endocarditis || id:finn-b-I9_ENDOCARD	rs6744030	9.31514e-06	0.6603	0.00111872	19.6689
family.Rikenellaceae.id.967	Endocarditis || id:finn-b-I9_ENDOCARD	rs6837275	1.447e-06	0.5956	0.00133694	23.0222
family.Rikenellaceae.id.967	Endocarditis || id:finn-b-I9_ENDOCARD	rs74474130	3.61378e-06	0.8467	0.0019596	21.702
family.Rikenellaceae.id.967	Endocarditis || id:finn-b-I9_ENDOCARD	rs77885767	2.84694e-06	0.591199	0.00253628	21.5521
family.Rikenellaceae.id.967	Endocarditis || id:finn-b-I9_ENDOCARD	rs9389714	8.79066e-06	0.7801	0.00111417	19.7183
family.Rikenellaceae.id.967	Endocarditis || id:finn-b-I9_ENDOCARD	rs9578457	3.99449e-06	0.4174	0.00213041	20.0643
family.Rikenellaceae.id.967	Endocarditis || id:finn-b-I9_ENDOCARD	rs9603208	1.91801e-07	0.851	0.00149535	26.4745
family.Ruminococcaceae.id.2050	Endocarditis || id:finn-b-I9_ENDOCARD	rs10093275	5.35228e-06	0.2402	0.00114198	20.9599
family.Ruminococcaceae.id.2050	Endocarditis || id:finn-b-I9_ENDOCARD	rs10166469	8.5216e-06	0.186	0.0010739	19.6864
family.Ruminococcaceae.id.2050	Endocarditis || id:finn-b-I9_ENDOCARD	rs1612733	4.22436e-06	0.9389	0.00138756	20.8617
family.Ruminococcaceae.id.2050	Endocarditis || id:finn-b-I9_ENDOCARD	rs17376049	7.29619e-07	0.0299702	0.00132417	24.3056
family.Ruminococcaceae.id.2050	Endocarditis || id:finn-b-I9_ENDOCARD	rs2113833	1.14466e-06	0.8436	0.00545605	22.701
family.Ruminococcaceae.id.2050	Endocarditis || id:finn-b-I9_ENDOCARD	rs3009418	8.69024e-06	0.7886	0.00118656	19.4886
family.Ruminococcaceae.id.2050	Endocarditis || id:finn-b-I9_ENDOCARD	rs55793120	1.44338e-07	0.5943	0.00216976	26.9701
family.Ruminococcaceae.id.2050	Endocarditis || id:finn-b-I9_ENDOCARD	rs56199908	1.66414e-06	0.5215	0.00418192	23.5843
family.Ruminococcaceae.id.2050	Endocarditis || id:finn-b-I9_ENDOCARD	rs76724913	9.60494e-06	0.768	0.00112251	19.6817
family.Streptococcaceae.id.1850	Endocarditis || id:finn-b-I9_ENDOCARD	rs10028567	3.72497e-06	0.7123	0.00145309	24.0792
family.Streptococcaceae.id.1850	Endocarditis || id:finn-b-I9_ENDOCARD	rs11110281	1.40137e-08	0.3152	0.00217545	33.3874
family.Streptococcaceae.id.1850	Endocarditis || id:finn-b-I9_ENDOCARD	rs16950051	5.33808e-06	0.1134	0.00141118	20.3907
family.Streptococcaceae.id.1850	Endocarditis || id:finn-b-I9_ENDOCARD	rs2370083	4.25666e-06	0.2457	0.00126171	20.8623
family.Streptococcaceae.id.1850	Endocarditis || id:finn-b-I9_ENDOCARD	rs2952251	3.72237e-07	0.484	0.00153468	25.5303
family.Streptococcaceae.id.1850	Endocarditis || id:finn-b-I9_ENDOCARD	rs35344081	2.63845e-06	0.1213	0.00132608	22.0714
family.Streptococcaceae.id.1850	Endocarditis || id:finn-b-I9_ENDOCARD	rs4968759	8.91881e-07	0.3806	0.00143609	23.9049
family.Streptococcaceae.id.1850	Endocarditis || id:finn-b-I9_ENDOCARD	rs57646748	7.88359e-06	0.4009	0.00121228	19.6117
family.Streptococcaceae.id.1850	Endocarditis || id:finn-b-I9_ENDOCARD	rs6806351	6.93793e-06	0.8149	0.00128312	20.8082
family.Streptococcaceae.id.1850	Endocarditis || id:finn-b-I9_ENDOCARD	rs77968078	7.9334e-06	0.555199	0.00125606	19.5149
family.Streptococcaceae.id.1850	Endocarditis || id:finn-b-I9_ENDOCARD	rs7916711	6.32732e-06	0.0296702	0.00127724	19.8391
family.Streptococcaceae.id.1850	Endocarditis || id:finn-b-I9_ENDOCARD	rs957755	7.4151e-06	0.1588	0.00121765	20.2682
family.Streptococcaceae.id.1850	Endocarditis || id:finn-b-I9_ENDOCARD	rs9903102	4.91806e-06	0.2127	0.00121539	20.2256
family.Veillonellaceae.id.2172	Endocarditis || id:finn-b-I9_ENDOCARD	rs111810795	1.72927e-06	0.1089	0.00147567	23.0589
family.Veillonellaceae.id.2172	Endocarditis || id:finn-b-I9_ENDOCARD	rs114889439	6.19028e-06	0.897	0.00673925	22.1597
family.Veillonellaceae.id.2172	Endocarditis || id:finn-b-I9_ENDOCARD	rs11700976	9.25376e-06	0.5002	0.00122435	19.5756
family.Veillonellaceae.id.2172	Endocarditis || id:finn-b-I9_ENDOCARD	rs12186441	4.52857e-06	0.572	0.00399801	21.0096
family.Veillonellaceae.id.2172	Endocarditis || id:finn-b-I9_ENDOCARD	rs12668619	2.57364e-06	0.0447796	0.00138158	22.093
family.Veillonellaceae.id.2172	Endocarditis || id:finn-b-I9_ENDOCARD	rs12741784	1.28494e-07	0.1678	0.00170844	27.1507
family.Veillonellaceae.id.2172	Endocarditis || id:finn-b-I9_ENDOCARD	rs1442060	4.50675e-06	0.7696	0.00131396	21.0168
family.Veillonellaceae.id.2172	Endocarditis || id:finn-b-I9_ENDOCARD	rs1693340	9.25271e-06	0.8449	0.00133635	20.147
family.Veillonellaceae.id.2172	Endocarditis || id:finn-b-I9_ENDOCARD	rs2175069	4.63558e-06	0.8984	0.00131429	21.0221
family.Veillonellaceae.id.2172	Endocarditis || id:finn-b-I9_ENDOCARD	rs2561116	7.88518e-06	0.843	0.00124799	19.9603
family.Veillonellaceae.id.2172	Endocarditis || id:finn-b-I9_ENDOCARD	rs2585520	5.26922e-06	0.8595	0.00131365	20.387
family.Veillonellaceae.id.2172	Endocarditis || id:finn-b-I9_ENDOCARD	rs4263802	7.45003e-06	0.6051	0.00122858	19.6495
family.Veillonellaceae.id.2172	Endocarditis || id:finn-b-I9_ENDOCARD	rs4461038	3.73474e-06	0.589899	0.00134932	21.5791
family.Veillonellaceae.id.2172	Endocarditis || id:finn-b-I9_ENDOCARD	rs4797169	4.49346e-06	0.1438	0.00131249	20.9907
family.Veillonellaceae.id.2172	Endocarditis || id:finn-b-I9_ENDOCARD	rs61264131	6.74544e-06	0.1005	0.00614157	18.9897
family.Veillonellaceae.id.2172	Endocarditis || id:finn-b-I9_ENDOCARD	rs6692542	8.67975e-06	0.584	0.00127682	20.422
family.Veillonellaceae.id.2172	Endocarditis || id:finn-b-I9_ENDOCARD	rs6909981	5.47618e-06	0.2229	0.00126907	20.2979
family.Veillonellaceae.id.2172	Endocarditis || id:finn-b-I9_ENDOCARD	rs79535861	1.57687e-06	0.9479	0.00156777	23.6462
family.Veillonellaceae.id.2172	Endocarditis || id:finn-b-I9_ENDOCARD	rs9345168	8.48887e-06	0.679499	0.00126342	20.2074
family.Verrucomicrobiaceae.id.4036	Endocarditis || id:finn-b-I9_ENDOCARD	rs111862613	3.73127e-06	0.679401	0.001826	21.2551
family.Verrucomicrobiaceae.id.4036	Endocarditis || id:finn-b-I9_ENDOCARD	rs117107102	2.91821e-06	0.1503	0.00450274	22.4934
family.Verrucomicrobiaceae.id.4036	Endocarditis || id:finn-b-I9_ENDOCARD	rs11729256	6.7309e-07	0.6216	0.0020976	24.9277
family.Verrucomicrobiaceae.id.4036	Endocarditis || id:finn-b-I9_ENDOCARD	rs12908520	2.15138e-06	0.0912704	0.00188106	22.3533
family.Verrucomicrobiaceae.id.4036	Endocarditis || id:finn-b-I9_ENDOCARD	rs2602429	2.69939e-06	0.4442	0.00194533	22.7814
family.Verrucomicrobiaceae.id.4036	Endocarditis || id:finn-b-I9_ENDOCARD	rs4242783	2.75444e-06	0.1491	0.0018531	21.6992
family.Verrucomicrobiaceae.id.4036	Endocarditis || id:finn-b-I9_ENDOCARD	rs4936098	1.12929e-06	0.757801	0.00191728	22.7749
family.Verrucomicrobiaceae.id.4036	Endocarditis || id:finn-b-I9_ENDOCARD	rs61779207	6.63029e-06	0.5935	0.00176226	20.4588
family.Verrucomicrobiaceae.id.4036	Endocarditis || id:finn-b-I9_ENDOCARD	rs74542928	1.64613e-06	0.6076	0.00200166	22.4917
family.Verrucomicrobiaceae.id.4036	Endocarditis || id:finn-b-I9_ENDOCARD	rs9349825	2.51287e-06	0.8291	0.00192937	22.9188
family.Verrucomicrobiaceae.id.4036	Endocarditis || id:finn-b-I9_ENDOCARD	rs941682	9.58114e-06	0.2163	0.0016316	19.2958
family.Victivallaceae.id.2255	Endocarditis || id:finn-b-I9_ENDOCARD	rs11671100	4.08042e-06	0.6339	0.0062598	20.9701
family.Victivallaceae.id.2255	Endocarditis || id:finn-b-I9_ENDOCARD	rs11764871	7.49289e-07	0.3736	0.00624229	24.5418
family.Victivallaceae.id.2255	Endocarditis || id:finn-b-I9_ENDOCARD	rs2944282	1.56601e-06	0.098211	0.00652869	23.3489
family.Victivallaceae.id.2255	Endocarditis || id:finn-b-I9_ENDOCARD	rs34962571	6.24824e-06	0.1004	0.00613304	19.9628
family.Victivallaceae.id.2255	Endocarditis || id:finn-b-I9_ENDOCARD	rs4396289	1.53782e-07	0.6342	0.00713101	28.0897
family.Victivallaceae.id.2255	Endocarditis || id:finn-b-I9_ENDOCARD	rs61702987	3.07921e-06	0.4902	0.00598896	23.5218
family.Victivallaceae.id.2255	Endocarditis || id:finn-b-I9_ENDOCARD	rs62570196	2.69852e-07	0.5703	0.0083319	25.9535
family.Victivallaceae.id.2255	Endocarditis || id:finn-b-I9_ENDOCARD	rs6545794	5.97005e-07	0.9866	0.00589636	23.2152
family.Victivallaceae.id.2255	Endocarditis || id:finn-b-I9_ENDOCARD	rs67832247	3.23801e-06	0.985	0.00599818	21.4401
family.Victivallaceae.id.2255	Endocarditis || id:finn-b-I9_ENDOCARD	rs7077363	2.83376e-06	0.5602	0.00556648	21.8868
family.Victivallaceae.id.2255	Endocarditis || id:finn-b-I9_ENDOCARD	rs7314815	6.40086e-06	0.0449604	0.00510908	20.0791
family.Victivallaceae.id.2255	Endocarditis || id:finn-b-I9_ENDOCARD	rs7627405	8.1942e-06	0.1819	0.00554445	19.8092
genus..Clostridiuminnocuumgroup.id.14397	Endocarditis || id:finn-b-I9_ENDOCARD	rs10074000	6.99943e-06	0.6418	0.00500612	20.3567
genus..Clostridiuminnocuumgroup.id.14397	Endocarditis || id:finn-b-I9_ENDOCARD	rs10506058	8.92443e-06	0.5736	0.00482745	20.1844
genus..Clostridiuminnocuumgroup.id.14397	Endocarditis || id:finn-b-I9_ENDOCARD	rs1942371	4.06337e-06	0.5866	0.00534862	21.3428
genus..Clostridiuminnocuumgroup.id.14397	Endocarditis || id:finn-b-I9_ENDOCARD	rs40656	8.6152e-06	0.2112	0.00517336	21.0403
genus..Clostridiuminnocuumgroup.id.14397	Endocarditis || id:finn-b-I9_ENDOCARD	rs4869133	7.24455e-06	0.226	0.00518271	19.4478
genus..Clostridiuminnocuumgroup.id.14397	Endocarditis || id:finn-b-I9_ENDOCARD	rs61267978	5.58513e-06	0.8919	0.00502157	21.0103
genus..Clostridiuminnocuumgroup.id.14397	Endocarditis || id:finn-b-I9_ENDOCARD	rs6577484	8.40602e-06	0.1708	0.00509934	19.7639
genus..Clostridiuminnocuumgroup.id.14397	Endocarditis || id:finn-b-I9_ENDOCARD	rs6890185	1.12244e-06	0.3753	0.00565212	23.6692
genus..Clostridiuminnocuumgroup.id.14397	Endocarditis || id:finn-b-I9_ENDOCARD	rs77845139	8.40622e-06	0.767499	0.00491677	19.9916
genus..Eubacteriumbrachygroup.id.11296	Endocarditis || id:finn-b-I9_ENDOCARD	rs112617308	2.38033e-06	0.4221	0.00551513	22.1773
genus..Eubacteriumbrachygroup.id.11296	Endocarditis || id:finn-b-I9_ENDOCARD	rs12151423	9.2705e-06	0.3056	0.00513158	19.8688
genus..Eubacteriumbrachygroup.id.11296	Endocarditis || id:finn-b-I9_ENDOCARD	rs13139592	7.96753e-06	0.4829	0.00515825	19.9104
genus..Eubacteriumbrachygroup.id.11296	Endocarditis || id:finn-b-I9_ENDOCARD	rs1384962	6.99292e-06	0.5182	0.00512812	20.6131
genus..Eubacteriumbrachygroup.id.11296	Endocarditis || id:finn-b-I9_ENDOCARD	rs2913110	4.55806e-06	0.2536	0.00522484	21.0039
genus..Eubacteriumbrachygroup.id.11296	Endocarditis || id:finn-b-I9_ENDOCARD	rs4862235	3.73143e-06	0.3804	0.00536212	21.5533
genus..Eubacteriumbrachygroup.id.11296	Endocarditis || id:finn-b-I9_ENDOCARD	rs62348779	3.78122e-06	0.8488	0.00563231	21.6656
genus..Eubacteriumbrachygroup.id.11296	Endocarditis || id:finn-b-I9_ENDOCARD	rs6591893	7.34344e-06	0.1043	0.00504838	20.2807
genus..Eubacteriumbrachygroup.id.11296	Endocarditis || id:finn-b-I9_ENDOCARD	rs720439	7.02827e-06	0.5598	0.00493796	19.8449
genus..Eubacteriumbrachygroup.id.11296	Endocarditis || id:finn-b-I9_ENDOCARD	rs73199919	8.15524e-06	0.9999	0.00655956	19.8482
genus..Eubacteriumcoprostanoligenesgroup.id.11375	Endocarditis || id:finn-b-I9_ENDOCARD	rs1020520	8.88975e-06	0.9462	0.00113563	19.7471
genus..Eubacteriumcoprostanoligenesgroup.id.11375	Endocarditis || id:finn-b-I9_ENDOCARD	rs10444197	5.98464e-06	0.0549997	0.00114249	19.8768
genus..Eubacteriumcoprostanoligenesgroup.id.11375	Endocarditis || id:finn-b-I9_ENDOCARD	rs11052069	9.37949e-06	0.5767	0.00112864	19.6356
genus..Eubacteriumcoprostanoligenesgroup.id.11375	Endocarditis || id:finn-b-I9_ENDOCARD	rs11720857	9.26255e-06	0.4193	0.00112265	19.0592
genus..Eubacteriumcoprostanoligenesgroup.id.11375	Endocarditis || id:finn-b-I9_ENDOCARD	rs12906958	4.34803e-06	0.4777	0.00121551	21.1488
genus..Eubacteriumcoprostanoligenesgroup.id.11375	Endocarditis || id:finn-b-I9_ENDOCARD	rs17159861	1.03787e-08	0.8615	0.0018755	32.6537
genus..Eubacteriumcoprostanoligenesgroup.id.11375	Endocarditis || id:finn-b-I9_ENDOCARD	rs2644213	9.85638e-06	0.2724	0.0011353	19.7517
genus..Eubacteriumcoprostanoligenesgroup.id.11375	Endocarditis || id:finn-b-I9_ENDOCARD	rs4076415	1.98974e-06	0.2216	0.00128479	21.8155
genus..Eubacteriumcoprostanoligenesgroup.id.11375	Endocarditis || id:finn-b-I9_ENDOCARD	rs62024432	7.50207e-06	0.2922	0.00115692	20.0019
genus..Eubacteriumcoprostanoligenesgroup.id.11375	Endocarditis || id:finn-b-I9_ENDOCARD	rs6762473	4.26113e-06	0.6514	0.00123885	21.5517
genus..Eubacteriumcoprostanoligenesgroup.id.11375	Endocarditis || id:finn-b-I9_ENDOCARD	rs76898927	4.78979e-06	0.8344	0.00174691	21.3409
genus..Eubacteriumcoprostanoligenesgroup.id.11375	Endocarditis || id:finn-b-I9_ENDOCARD	rs79895140	8.61816e-06	0.277	0.00127639	20.6234
genus..Eubacteriumcoprostanoligenesgroup.id.11375	Endocarditis || id:finn-b-I9_ENDOCARD	rs9648214	2.5203e-07	0.8605	0.00146177	25.4383
genus..Eubacteriumeligensgroup.id.14372	Endocarditis || id:finn-b-I9_ENDOCARD	rs182318	8.39837e-06	0.696101	0.00120224	17.7845
genus..Eubacteriumeligensgroup.id.14372	Endocarditis || id:finn-b-I9_ENDOCARD	rs2200429	5.29721e-06	0.6486	0.00135693	20.0541
genus..Eubacteriumeligensgroup.id.14372	Endocarditis || id:finn-b-I9_ENDOCARD	rs265534	2.26758e-06	0.588499	0.00148852	22.0242
genus..Eubacteriumeligensgroup.id.14372	Endocarditis || id:finn-b-I9_ENDOCARD	rs4583233	2.83852e-07	0.5626	0.00190654	27.3633
genus..Eubacteriumeligensgroup.id.14372	Endocarditis || id:finn-b-I9_ENDOCARD	rs56080211	9.1429e-06	0.853	0.00176868	18.9531
genus..Eubacteriumeligensgroup.id.14372	Endocarditis || id:finn-b-I9_ENDOCARD	rs6923695	4.87406e-06	0.0762904	0.00156808	20.2428
genus..Eubacteriumfissicatenagroup.id.14373	Endocarditis || id:finn-b-I9_ENDOCARD	rs10147907	8.27246e-06	0.9509	0.00491495	18.9222
genus..Eubacteriumfissicatenagroup.id.14373	Endocarditis || id:finn-b-I9_ENDOCARD	rs11818408	8.20015e-06	0.6373	0.00552347	19.9283
genus..Eubacteriumfissicatenagroup.id.14373	Endocarditis || id:finn-b-I9_ENDOCARD	rs11876297	2.66556e-06	0.0898297	0.00637601	21.779
genus..Eubacteriumfissicatenagroup.id.14373	Endocarditis || id:finn-b-I9_ENDOCARD	rs151257695	3.09681e-06	0.3025	0.00588336	21.2167
genus..Eubacteriumfissicatenagroup.id.14373	Endocarditis || id:finn-b-I9_ENDOCARD	rs1768152	8.70054e-06	0.6374	0.00539499	19.4622
genus..Eubacteriumfissicatenagroup.id.14373	Endocarditis || id:finn-b-I9_ENDOCARD	rs2733072	1.49089e-06	0.1272	0.00598436	23.0641
genus..Eubacteriumfissicatenagroup.id.14373	Endocarditis || id:finn-b-I9_ENDOCARD	rs3771393	7.37909e-07	0.8305	0.00631184	24.0738
genus..Eubacteriumfissicatenagroup.id.14373	Endocarditis || id:finn-b-I9_ENDOCARD	rs6934739	9.75326e-06	0.276	0.00505204	19.4425
genus..Eubacteriumfissicatenagroup.id.14373	Endocarditis || id:finn-b-I9_ENDOCARD	rs7104872	2.7315e-06	0.5864	0.00585741	22.5484
genus..Eubacteriumhalliigroup.id.11338	Endocarditis || id:finn-b-I9_ENDOCARD	rs10501370	5.41918e-06	0.650801	0.00151398	20.9579
genus..Eubacteriumhalliigroup.id.11338	Endocarditis || id:finn-b-I9_ENDOCARD	rs10798999	2.60558e-06	0.1189	0.00135883	22.5315
genus..Eubacteriumhalliigroup.id.11338	Endocarditis || id:finn-b-I9_ENDOCARD	rs10808115	4.42448e-06	0.421	0.00127133	21.0851
genus..Eubacteriumhalliigroup.id.11338	Endocarditis || id:finn-b-I9_ENDOCARD	rs117748144	7.86002e-06	0.0802602	0.0017867	19.4365
genus..Eubacteriumhalliigroup.id.11338	Endocarditis || id:finn-b-I9_ENDOCARD	rs13116360	2.94487e-07	0.7615	0.00259918	26.896
genus..Eubacteriumhalliigroup.id.11338	Endocarditis || id:finn-b-I9_ENDOCARD	rs138531890	5.4306e-06	0.788501	0.00248519	19.2036
genus..Eubacteriumhalliigroup.id.11338	Endocarditis || id:finn-b-I9_ENDOCARD	rs17074066	9.34905e-06	0.9537	0.00116907	18.4952
genus..Eubacteriumhalliigroup.id.11338	Endocarditis || id:finn-b-I9_ENDOCARD	rs17474256	9.45445e-06	0.00540804	0.00117114	19.2973
genus..Eubacteriumhalliigroup.id.11338	Endocarditis || id:finn-b-I9_ENDOCARD	rs281379	9.32796e-06	0.8083	0.0012285	19.8377
genus..Eubacteriumhalliigroup.id.11338	Endocarditis || id:finn-b-I9_ENDOCARD	rs28584818	4.43235e-06	0.9087	0.00198301	22.0412
genus..Eubacteriumhalliigroup.id.11338	Endocarditis || id:finn-b-I9_ENDOCARD	rs60254196	2.69672e-06	0.1348	0.00134361	21.8442
genus..Eubacteriumhalliigroup.id.11338	Endocarditis || id:finn-b-I9_ENDOCARD	rs630939	9.15759e-06	0.7804	0.00121841	19.8062
genus..Eubacteriumhalliigroup.id.11338	Endocarditis || id:finn-b-I9_ENDOCARD	rs6550770	4.823e-06	0.7798	0.00464172	19.9452
genus..Eubacteriumhalliigroup.id.11338	Endocarditis || id:finn-b-I9_ENDOCARD	rs74018587	3.70257e-06	0.683901	0.00742997	22.7337
genus..Eubacteriumhalliigroup.id.11338	Endocarditis || id:finn-b-I9_ENDOCARD	rs78056098	8.28818e-06	0.0285897	0.00119954	19.8955
genus..Eubacteriumhalliigroup.id.11338	Endocarditis || id:finn-b-I9_ENDOCARD	rs949971	3.29002e-06	0.7198	0.00130511	21.6462
genus..Eubacteriumnodatumgroup.id.11297	Endocarditis || id:finn-b-I9_ENDOCARD	rs10263623	8.90706e-06	0.4895	0.00627144	19.4253
genus..Eubacteriumnodatumgroup.id.11297	Endocarditis || id:finn-b-I9_ENDOCARD	rs10458299	8.36714e-06	0.7456	0.00608485	20.0131
genus..Eubacteriumnodatumgroup.id.11297	Endocarditis || id:finn-b-I9_ENDOCARD	rs11006576	7.98664e-06	0.8219	0.00605692	20.067
genus..Eubacteriumnodatumgroup.id.11297	Endocarditis || id:finn-b-I9_ENDOCARD	rs113893692	5.75702e-06	0.9357	0.00654562	21.0379
genus..Eubacteriumnodatumgroup.id.11297	Endocarditis || id:finn-b-I9_ENDOCARD	rs34297067	6.59784e-08	0.6025	0.00908143	29.9593
genus..Eubacteriumnodatumgroup.id.11297	Endocarditis || id:finn-b-I9_ENDOCARD	rs61841040	3.56141e-06	0.7163	0.00666881	22.1078
genus..Eubacteriumnodatumgroup.id.11297	Endocarditis || id:finn-b-I9_ENDOCARD	rs6818880	7.8254e-06	0.3333	0.00605308	20.0298
genus..Eubacteriumnodatumgroup.id.11297	Endocarditis || id:finn-b-I9_ENDOCARD	rs77910827	9.05381e-07	0.392	0.00722989	23.8066
genus..Eubacteriumnodatumgroup.id.11297	Endocarditis || id:finn-b-I9_ENDOCARD	rs7827125	7.17355e-06	0.4317	0.00613366	20.3166
genus..Eubacteriumnodatumgroup.id.11297	Endocarditis || id:finn-b-I9_ENDOCARD	rs7880204	6.83884e-06	0.683	0.00626837	20.7656
genus..Eubacteriumnodatumgroup.id.11297	Endocarditis || id:finn-b-I9_ENDOCARD	rs9425984	7.20681e-06	0.5766	0.00599214	19.845
genus..Eubacteriumoxidoreducensgroup.id.11339	Endocarditis || id:finn-b-I9_ENDOCARD	rs12129908	5.79516e-06	0.2758	0.00375979	20.2852
genus..Eubacteriumoxidoreducensgroup.id.11339	Endocarditis || id:finn-b-I9_ENDOCARD	rs12423772	2.62925e-06	0.718899	0.00427458	22.8341
genus..Eubacteriumoxidoreducensgroup.id.11339	Endocarditis || id:finn-b-I9_ENDOCARD	rs2973294	2.38836e-06	0.753401	0.00413665	22.331
genus..Eubacteriumoxidoreducensgroup.id.11339	Endocarditis || id:finn-b-I9_ENDOCARD	rs34561138	2.51163e-06	0.802	0.00525109	22.0865
genus..Eubacteriumoxidoreducensgroup.id.11339	Endocarditis || id:finn-b-I9_ENDOCARD	rs440215	1.65407e-06	0.4203	0.0042262	22.8122
genus..Eubacteriumrectalegroup.id.14374	Endocarditis || id:finn-b-I9_ENDOCARD	rs10248854	4.20676e-06	0.1481	0.00124603	21.6407
genus..Eubacteriumrectalegroup.id.14374	Endocarditis || id:finn-b-I9_ENDOCARD	rs10797540	3.53384e-06	0.9357	0.00124074	21.5512
genus..Eubacteriumrectalegroup.id.14374	Endocarditis || id:finn-b-I9_ENDOCARD	rs143694765	9.75369e-06	0.7387	0.00127789	19.3489
genus..Eubacteriumrectalegroup.id.14374	Endocarditis || id:finn-b-I9_ENDOCARD	rs2884897	6.44426e-06	0.593999	0.00184968	20.034
genus..Eubacteriumrectalegroup.id.14374	Endocarditis || id:finn-b-I9_ENDOCARD	rs314726	1.37967e-06	0.1601	0.00137334	23.3293
genus..Eubacteriumrectalegroup.id.14374	Endocarditis || id:finn-b-I9_ENDOCARD	rs35398954	5.39945e-07	0.6651	0.00160117	26.6526
genus..Eubacteriumrectalegroup.id.14374	Endocarditis || id:finn-b-I9_ENDOCARD	rs59427698	5.36906e-06	0.8334	0.00116527	19.3789
genus..Eubacteriumrectalegroup.id.14374	Endocarditis || id:finn-b-I9_ENDOCARD	rs62547233	9.8982e-06	0.9999	0.00114646	19.9082
genus..Eubacteriumruminantiumgroup.id.11340	Endocarditis || id:finn-b-I9_ENDOCARD	rs10131724	2.38663e-06	0.1432	0.0045626	23.2338
genus..Eubacteriumruminantiumgroup.id.11340	Endocarditis || id:finn-b-I9_ENDOCARD	rs10923018	6.79541e-06	0.3158	0.00262688	20.3777
genus..Eubacteriumruminantiumgroup.id.11340	Endocarditis || id:finn-b-I9_ENDOCARD	rs11637981	5.43671e-06	0.6856	0.00267982	20.733
genus..Eubacteriumruminantiumgroup.id.11340	Endocarditis || id:finn-b-I9_ENDOCARD	rs13025464	6.96842e-06	0.6694	0.00261109	20.2523
genus..Eubacteriumruminantiumgroup.id.11340	Endocarditis || id:finn-b-I9_ENDOCARD	rs139749	8.58845e-07	0.8581	0.00330136	24.2195
genus..Eubacteriumruminantiumgroup.id.11340	Endocarditis || id:finn-b-I9_ENDOCARD	rs16891896	2.3812e-06	0.546799	0.00419762	20.0269
genus..Eubacteriumruminantiumgroup.id.11340	Endocarditis || id:finn-b-I9_ENDOCARD	rs17519472	4.70356e-06	0.0506606	0.0027464	21.2275
genus..Eubacteriumruminantiumgroup.id.11340	Endocarditis || id:finn-b-I9_ENDOCARD	rs209813	9.23146e-06	0.82	0.00263221	19.1655
genus..Eubacteriumruminantiumgroup.id.11340	Endocarditis || id:finn-b-I9_ENDOCARD	rs2116427	4.67364e-07	0.2972	0.00321867	24.9833
genus..Eubacteriumruminantiumgroup.id.11340	Endocarditis || id:finn-b-I9_ENDOCARD	rs2229917	2.15894e-06	0.4895	0.00317762	22.4673
genus..Eubacteriumruminantiumgroup.id.11340	Endocarditis || id:finn-b-I9_ENDOCARD	rs2418654	6.17247e-06	0.0904607	0.0027806	20.3884
genus..Eubacteriumruminantiumgroup.id.11340	Endocarditis || id:finn-b-I9_ENDOCARD	rs2817174	7.8696e-06	0.8956	0.00260407	20.1246
genus..Eubacteriumruminantiumgroup.id.11340	Endocarditis || id:finn-b-I9_ENDOCARD	rs57340348	4.93278e-06	0.5605	0.00290599	21.3106
genus..Eubacteriumruminantiumgroup.id.11340	Endocarditis || id:finn-b-I9_ENDOCARD	rs606117	4.81639e-06	0.566601	0.00292437	21.2961
genus..Eubacteriumruminantiumgroup.id.11340	Endocarditis || id:finn-b-I9_ENDOCARD	rs6676699	6.37979e-06	0.3174	0.00264531	20.4388
genus..Eubacteriumruminantiumgroup.id.11340	Endocarditis || id:finn-b-I9_ENDOCARD	rs7000472	4.06848e-06	0.4355	0.00274339	21.284
genus..Eubacteriumruminantiumgroup.id.11340	Endocarditis || id:finn-b-I9_ENDOCARD	rs72836424	2.62125e-06	0.6732	0.00294857	21.6237
genus..Eubacteriumruminantiumgroup.id.11340	Endocarditis || id:finn-b-I9_ENDOCARD	rs73139629	5.36199e-06	0.780899	0.00293923	21.555
genus..Eubacteriumventriosumgroup.id.11341	Endocarditis || id:finn-b-I9_ENDOCARD	rs11617697	7.21757e-07	0.5058	0.00217705	25.0798
genus..Eubacteriumventriosumgroup.id.11341	Endocarditis || id:finn-b-I9_ENDOCARD	rs12964517	2.07499e-06	0.534101	0.00147774	22.6237
genus..Eubacteriumventriosumgroup.id.11341	Endocarditis || id:finn-b-I9_ENDOCARD	rs13082419	9.55987e-06	0.2619	0.00135418	19.6608
genus..Eubacteriumventriosumgroup.id.11341	Endocarditis || id:finn-b-I9_ENDOCARD	rs16884680	1.73969e-06	0.3169	0.00145721	22.3088
genus..Eubacteriumventriosumgroup.id.11341	Endocarditis || id:finn-b-I9_ENDOCARD	rs35179274	5.75792e-06	0.0687306	0.00135261	20.7026
genus..Eubacteriumventriosumgroup.id.11341	Endocarditis || id:finn-b-I9_ENDOCARD	rs3809430	3.55317e-06	0.4987	0.0013998	21.426
genus..Eubacteriumventriosumgroup.id.11341	Endocarditis || id:finn-b-I9_ENDOCARD	rs57199565	7.97037e-07	0.1266	0.00160002	23.8961
genus..Eubacteriumventriosumgroup.id.11341	Endocarditis || id:finn-b-I9_ENDOCARD	rs66746423	6.11142e-06	0.5055	0.00142151	20.7494
genus..Eubacteriumventriosumgroup.id.11341	Endocarditis || id:finn-b-I9_ENDOCARD	rs6704822	6.6223e-06	0.3552	0.00128446	19.6609
genus..Eubacteriumventriosumgroup.id.11341	Endocarditis || id:finn-b-I9_ENDOCARD	rs72783037	6.54762e-06	0.8287	0.00137291	21.0124
genus..Eubacteriumventriosumgroup.id.11341	Endocarditis || id:finn-b-I9_ENDOCARD	rs73615400	9.53613e-07	0.658	0.00161144	24.443
genus..Eubacteriumventriosumgroup.id.11341	Endocarditis || id:finn-b-I9_ENDOCARD	rs73849225	5.20909e-06	0.1595	0.00129596	18.9079
genus..Eubacteriumventriosumgroup.id.11341	Endocarditis || id:finn-b-I9_ENDOCARD	rs78250280	3.35791e-06	0.2031	0.00140018	20.7979
genus..Eubacteriumventriosumgroup.id.11341	Endocarditis || id:finn-b-I9_ENDOCARD	rs876734	2.88908e-06	0.9647	0.00145939	21.7927
genus..Eubacteriumventriosumgroup.id.11341	Endocarditis || id:finn-b-I9_ENDOCARD	rs9316536	7.83519e-06	0.2658	0.00130076	19.9107
genus..Eubacteriumxylanophilumgroup.id.14375	Endocarditis || id:finn-b-I9_ENDOCARD	rs10140184	4.95862e-06	0.0362402	0.00161859	20.959
genus..Eubacteriumxylanophilumgroup.id.14375	Endocarditis || id:finn-b-I9_ENDOCARD	rs10917203	3.15155e-06	0.641899	0.001691	21.8983
genus..Eubacteriumxylanophilumgroup.id.14375	Endocarditis || id:finn-b-I9_ENDOCARD	rs112176119	3.32766e-06	0.3095	0.00174426	21.3119
genus..Eubacteriumxylanophilumgroup.id.14375	Endocarditis || id:finn-b-I9_ENDOCARD	rs13239072	1.81783e-06	0.4593	0.00174045	23.1971
genus..Eubacteriumxylanophilumgroup.id.14375	Endocarditis || id:finn-b-I9_ENDOCARD	rs17830032	2.38893e-07	0.2322	0.00280047	26.7494
genus..Eubacteriumxylanophilumgroup.id.14375	Endocarditis || id:finn-b-I9_ENDOCARD	rs1999224	3.75492e-06	0.2509	0.00163173	21.749
genus..Eubacteriumxylanophilumgroup.id.14375	Endocarditis || id:finn-b-I9_ENDOCARD	rs2012708	6.5254e-06	0.2596	0.00153113	20.4013
genus..Eubacteriumxylanophilumgroup.id.14375	Endocarditis || id:finn-b-I9_ENDOCARD	rs2213117	4.21329e-06	0.5648	0.00167225	21.5679
genus..Eubacteriumxylanophilumgroup.id.14375	Endocarditis || id:finn-b-I9_ENDOCARD	rs75586835	9.38708e-06	0.9458	0.00150298	18.8878
genus..Ruminococcusgauvreauiigroup.id.11342	Endocarditis || id:finn-b-I9_ENDOCARD	rs10931481	3.38211e-06	0.0845805	0.00163123	21.8615
genus..Ruminococcusgauvreauiigroup.id.11342	Endocarditis || id:finn-b-I9_ENDOCARD	rs12079579	5.03725e-06	0.2449	0.00154059	20.0339
genus..Ruminococcusgauvreauiigroup.id.11342	Endocarditis || id:finn-b-I9_ENDOCARD	rs12539819	4.49375e-06	0.1005	0.00177931	21.1367
genus..Ruminococcusgauvreauiigroup.id.11342	Endocarditis || id:finn-b-I9_ENDOCARD	rs1391597	1.85964e-06	0.9603	0.00166725	22.345
genus..Ruminococcusgauvreauiigroup.id.11342	Endocarditis || id:finn-b-I9_ENDOCARD	rs2047242	2.46372e-07	0.3791	0.00190792	25.552
genus..Ruminococcusgauvreauiigroup.id.11342	Endocarditis || id:finn-b-I9_ENDOCARD	rs2105937	5.10352e-06	0.5291	0.00154005	20.61
genus..Ruminococcusgauvreauiigroup.id.11342	Endocarditis || id:finn-b-I9_ENDOCARD	rs2166943	5.27717e-06	0.2683	0.00157339	21.0773
genus..Ruminococcusgauvreauiigroup.id.11342	Endocarditis || id:finn-b-I9_ENDOCARD	rs289410	2.27464e-06	0.9691	0.0016543	22.1678
genus..Ruminococcusgauvreauiigroup.id.11342	Endocarditis || id:finn-b-I9_ENDOCARD	rs431418	5.53667e-06	0.9917	0.00152708	20.3213
genus..Ruminococcusgauvreauiigroup.id.11342	Endocarditis || id:finn-b-I9_ENDOCARD	rs71386687	2.90761e-07	0.9303	0.00226451	25.7333
genus..Ruminococcusgauvreauiigroup.id.11342	Endocarditis || id:finn-b-I9_ENDOCARD	rs73802842	7.48026e-06	0.5523	0.00140753	18.8593
genus..Ruminococcusgauvreauiigroup.id.11342	Endocarditis || id:finn-b-I9_ENDOCARD	rs9870933	8.4912e-07	0.1887	0.00181385	24.3135
genus..Ruminococcusgnavusgroup.id.14376	Endocarditis || id:finn-b-I9_ENDOCARD	rs11597105	6.94868e-06	0.786901	0.00329771	20.9303
genus..Ruminococcusgnavusgroup.id.14376	Endocarditis || id:finn-b-I9_ENDOCARD	rs11864644	5.0088e-06	0.1139	0.00308344	19.2971
genus..Ruminococcusgnavusgroup.id.14376	Endocarditis || id:finn-b-I9_ENDOCARD	rs12136548	3.09631e-06	0.711101	0.00328249	21.0738
genus..Ruminococcusgnavusgroup.id.14376	Endocarditis || id:finn-b-I9_ENDOCARD	rs12989336	7.11808e-06	0.9407	0.00316312	20.305
genus..Ruminococcusgnavusgroup.id.14376	Endocarditis || id:finn-b-I9_ENDOCARD	rs13163520	5.61015e-08	0.7687	0.00466835	29.6611
genus..Ruminococcusgnavusgroup.id.14376	Endocarditis || id:finn-b-I9_ENDOCARD	rs2909242	7.40957e-07	0.6897	0.00382782	24.5883
genus..Ruminococcusgnavusgroup.id.14376	Endocarditis || id:finn-b-I9_ENDOCARD	rs3124783	2.6652e-06	0.3864	0.00337686	21.6818
genus..Ruminococcusgnavusgroup.id.14376	Endocarditis || id:finn-b-I9_ENDOCARD	rs4388134	9.11637e-06	0.2108	0.00308078	19.7686
genus..Ruminococcusgnavusgroup.id.14376	Endocarditis || id:finn-b-I9_ENDOCARD	rs62167033	3.49529e-06	0.3756	0.00419278	21.8606
genus..Ruminococcusgnavusgroup.id.14376	Endocarditis || id:finn-b-I9_ENDOCARD	rs78399089	6.62998e-06	0.3038	0.00328069	19.558
genus..Ruminococcusgnavusgroup.id.14376	Endocarditis || id:finn-b-I9_ENDOCARD	rs934940	2.73705e-06	0.9125	0.00330817	20.9339
genus..Ruminococcusgnavusgroup.id.14376	Endocarditis || id:finn-b-I9_ENDOCARD	rs9872758	1.66029e-06	0.0341099	0.00360068	23.1132
genus..Ruminococcustorquesgroup.id.14377	Endocarditis || id:finn-b-I9_ENDOCARD	rs10904297	2.68713e-06	0.1639	0.00586506	18.5309
genus..Ruminococcustorquesgroup.id.14377	Endocarditis || id:finn-b-I9_ENDOCARD	rs10967781	8.36865e-06	0.6463	0.00112835	20.0949
genus..Ruminococcustorquesgroup.id.14377	Endocarditis || id:finn-b-I9_ENDOCARD	rs12434631	2.77247e-06	0.0280602	0.00136469	23.7111
genus..Ruminococcustorquesgroup.id.14377	Endocarditis || id:finn-b-I9_ENDOCARD	rs1475330	8.13435e-06	0.740901	0.00112919	19.6147
genus..Ruminococcustorquesgroup.id.14377	Endocarditis || id:finn-b-I9_ENDOCARD	rs35866622	2.21337e-08	0.3176	0.00181159	31.2848
genus..Ruminococcustorquesgroup.id.14377	Endocarditis || id:finn-b-I9_ENDOCARD	rs4073731	4.0525e-06	0.1673	0.00117973	21.0134
genus..Ruminococcustorquesgroup.id.14377	Endocarditis || id:finn-b-I9_ENDOCARD	rs77034621	6.06872e-06	0.8575	0.00237141	20.3594
genus..Ruminococcustorquesgroup.id.14377	Endocarditis || id:finn-b-I9_ENDOCARD	rs8080469	3.49522e-06	0.2821	0.00117973	21.0193
genus..Ruminococcustorquesgroup.id.14377	Endocarditis || id:finn-b-I9_ENDOCARD	rs8141465	9.64837e-06	0.4884	0.00112434	20.0235
genus.Actinomyces.id.423	Endocarditis || id:finn-b-I9_ENDOCARD	rs2715439	6.27e-06	0.2007	0.00274135	20.5232
genus.Actinomyces.id.423	Endocarditis || id:finn-b-I9_ENDOCARD	rs34583783	4.48529e-06	0.5014	0.0029696	22.2371
genus.Actinomyces.id.423	Endocarditis || id:finn-b-I9_ENDOCARD	rs35011108	6.33832e-06	0.3235	0.00584129	20.641
genus.Actinomyces.id.423	Endocarditis || id:finn-b-I9_ENDOCARD	rs4073240	7.94274e-06	0.2526	0.00268016	20.0638
genus.Actinomyces.id.423	Endocarditis || id:finn-b-I9_ENDOCARD	rs4146653	4.49647e-06	0.5056	0.00282609	21.1594
genus.Actinomyces.id.423	Endocarditis || id:finn-b-I9_ENDOCARD	rs71315246	9.82978e-06	0.5428	0.00261377	19.5655
genus.Actinomyces.id.423	Endocarditis || id:finn-b-I9_ENDOCARD	rs7915461	5.91984e-06	0.0707294	0.00412204	21.8544
genus.Adlercreutzia.id.812	Endocarditis || id:finn-b-I9_ENDOCARD	rs11604400	9.74463e-06	0.0513405	0.00234617	19.0604
genus.Adlercreutzia.id.812	Endocarditis || id:finn-b-I9_ENDOCARD	rs13231526	4.81355e-06	0.0666392	0.00261748	21.1234
genus.Adlercreutzia.id.812	Endocarditis || id:finn-b-I9_ENDOCARD	rs2717140	2.04594e-06	0.3555	0.00272861	22.548
genus.Adlercreutzia.id.812	Endocarditis || id:finn-b-I9_ENDOCARD	rs55719207	9.60505e-06	0.8955	0.00236992	19.5769
genus.Adlercreutzia.id.812	Endocarditis || id:finn-b-I9_ENDOCARD	rs6664405	5.23422e-06	0.0142899	0.00253441	20.4513
genus.Adlercreutzia.id.812	Endocarditis || id:finn-b-I9_ENDOCARD	rs7680684	9.76904e-07	0.2472	0.00294855	24.3708
genus.Adlercreutzia.id.812	Endocarditis || id:finn-b-I9_ENDOCARD	rs9490822	2.54421e-06	0.1937	0.00269014	22.2292
genus.Adlercreutzia.id.812	Endocarditis || id:finn-b-I9_ENDOCARD	rs9915817	8.21673e-06	0.8819	0.00239812	19.8104
genus.Akkermansia.id.4037	Endocarditis || id:finn-b-I9_ENDOCARD	rs111862613	3.39236e-06	0.679401	0.00184278	21.4489
genus.Akkermansia.id.4037	Endocarditis || id:finn-b-I9_ENDOCARD	rs117107102	3.01139e-06	0.1503	0.00449036	22.4268
genus.Akkermansia.id.4037	Endocarditis || id:finn-b-I9_ENDOCARD	rs11729256	6.58393e-07	0.6216	0.00210135	24.9702
genus.Akkermansia.id.4037	Endocarditis || id:finn-b-I9_ENDOCARD	rs12908520	2.26482e-06	0.0912704	0.00187261	22.2509
genus.Akkermansia.id.4037	Endocarditis || id:finn-b-I9_ENDOCARD	rs2602429	2.71569e-06	0.4442	0.00194449	22.7695
genus.Akkermansia.id.4037	Endocarditis || id:finn-b-I9_ENDOCARD	rs4242783	2.99799e-06	0.1491	0.00183945	21.5373
genus.Akkermansia.id.4037	Endocarditis || id:finn-b-I9_ENDOCARD	rs4936098	1.10359e-06	0.757801	0.00192043	22.8105
genus.Akkermansia.id.4037	Endocarditis || id:finn-b-I9_ENDOCARD	rs61779207	6.32116e-06	0.5935	0.00177027	20.5503
genus.Akkermansia.id.4037	Endocarditis || id:finn-b-I9_ENDOCARD	rs74542928	1.4802e-06	0.6076	0.00201944	22.6898
genus.Akkermansia.id.4037	Endocarditis || id:finn-b-I9_ENDOCARD	rs9349825	2.59886e-06	0.8291	0.00192422	22.8557
genus.Akkermansia.id.4037	Endocarditis || id:finn-b-I9_ENDOCARD	rs941682	9.17126e-06	0.2163	0.00163891	19.3808
genus.Alistipes.id.968	Endocarditis || id:finn-b-I9_ENDOCARD	rs1107244	3.59059e-06	0.8017	0.00111642	19.6363
genus.Alistipes.id.968	Endocarditis || id:finn-b-I9_ENDOCARD	rs11769002	1.44962e-06	0.2021	0.00132832	23.3683
genus.Alistipes.id.968	Endocarditis || id:finn-b-I9_ENDOCARD	rs11958296	9.29574e-06	0.8142	0.00124498	20.2087
genus.Alistipes.id.968	Endocarditis || id:finn-b-I9_ENDOCARD	rs12990744	8.20725e-06	0.9308	0.00120604	20.1556
genus.Alistipes.id.968	Endocarditis || id:finn-b-I9_ENDOCARD	rs1689282	5.27578e-06	0.744501	0.00121765	20.8325
genus.Alistipes.id.968	Endocarditis || id:finn-b-I9_ENDOCARD	rs2290844	9.10135e-06	0.0892195	0.00102586	18.0418
genus.Alistipes.id.968	Endocarditis || id:finn-b-I9_ENDOCARD	rs2450745	7.11836e-06	0.7969	0.00108067	19.0068
genus.Alistipes.id.968	Endocarditis || id:finn-b-I9_ENDOCARD	rs2875322	8.77703e-06	0.724399	0.00111792	19.5373
genus.Alistipes.id.968	Endocarditis || id:finn-b-I9_ENDOCARD	rs34417064	7.00749e-06	0.0755301	0.00115666	20.3437
genus.Alistipes.id.968	Endocarditis || id:finn-b-I9_ENDOCARD	rs4810359	7.49669e-06	0.7897	0.00114535	19.9267
genus.Alistipes.id.968	Endocarditis || id:finn-b-I9_ENDOCARD	rs62576416	7.50368e-06	0.8317	0.00114637	20.1557
genus.Alistipes.id.968	Endocarditis || id:finn-b-I9_ENDOCARD	rs7129639	1.78422e-06	0.8616	0.00130448	22.9484
genus.Alistipes.id.968	Endocarditis || id:finn-b-I9_ENDOCARD	rs8130320	4.83612e-06	0.2456	0.00118855	20.9064
genus.Allisonella.id.2174	Endocarditis || id:finn-b-I9_ENDOCARD	rs1901739	3.58801e-06	0.433	0.00670901	21.6814
genus.Allisonella.id.2174	Endocarditis || id:finn-b-I9_ENDOCARD	rs35110698	5.72322e-06	0.3846	0.00643724	20.7974
genus.Allisonella.id.2174	Endocarditis || id:finn-b-I9_ENDOCARD	rs35778461	1.2063e-06	0.1584	0.00753165	24.3601
genus.Allisonella.id.2174	Endocarditis || id:finn-b-I9_ENDOCARD	rs594561	9.41103e-06	0.4786	0.00615653	19.8849
genus.Allisonella.id.2174	Endocarditis || id:finn-b-I9_ENDOCARD	rs602075	3.56575e-08	0.4863	0.00998473	32.3742
genus.Allisonella.id.2174	Endocarditis || id:finn-b-I9_ENDOCARD	rs6742198	3.34514e-06	0.3306	0.00693591	22.2102
genus.Allisonella.id.2174	Endocarditis || id:finn-b-I9_ENDOCARD	rs76904847	6.08751e-06	0.6592	0.00614846	19.6731
genus.Allisonella.id.2174	Endocarditis || id:finn-b-I9_ENDOCARD	rs7898615	8.87277e-06	0.4753	0.00625794	20.2145
genus.Alloprevotella.id.961	Endocarditis || id:finn-b-I9_ENDOCARD	rs12675596	9.63726e-07	0.2035	0.00828527	25.1136
genus.Alloprevotella.id.961	Endocarditis || id:finn-b-I9_ENDOCARD	rs2154444	8.36755e-06	0.8437	0.00661318	20.0182
genus.Alloprevotella.id.961	Endocarditis || id:finn-b-I9_ENDOCARD	rs34619204	8.8419e-06	0.779301	0.00679393	20.528
genus.Alloprevotella.id.961	Endocarditis || id:finn-b-I9_ENDOCARD	rs4364940	8.58353e-06	0.2344	0.00663133	20.0669
genus.Alloprevotella.id.961	Endocarditis || id:finn-b-I9_ENDOCARD	rs4680035	4.99052e-06	0.1154	0.00702198	21.2503
genus.Alloprevotella.id.961	Endocarditis || id:finn-b-I9_ENDOCARD	rs58212166	7.93614e-06	0.9096	0.00669067	20.2274
genus.Anaerofilum.id.2053	Endocarditis || id:finn-b-I9_ENDOCARD	rs10794359	2.23496e-06	0.153	0.00450575	22.5945
genus.Anaerofilum.id.2053	Endocarditis || id:finn-b-I9_ENDOCARD	rs1563175	5.53848e-06	0.8627	0.00411919	20.8838
genus.Anaerofilum.id.2053	Endocarditis || id:finn-b-I9_ENDOCARD	rs17012738	7.24168e-06	0.7922	0.00401536	20.3553
genus.Anaerofilum.id.2053	Endocarditis || id:finn-b-I9_ENDOCARD	rs17096874	2.8603e-06	0.6272	0.00435229	22.0708
genus.Anaerofilum.id.2053	Endocarditis || id:finn-b-I9_ENDOCARD	rs356049	6.55844e-06	0.9259	0.00417648	20.9365
genus.Anaerofilum.id.2053	Endocarditis || id:finn-b-I9_ENDOCARD	rs4244069	9.81202e-06	0.1656	0.00400081	20.1969
genus.Anaerofilum.id.2053	Endocarditis || id:finn-b-I9_ENDOCARD	rs4506496	1.4866e-06	0.9907	0.00473225	23.4552
genus.Anaerofilum.id.2053	Endocarditis || id:finn-b-I9_ENDOCARD	rs712981	6.83115e-07	0.9929	0.00486046	24.6603
genus.Anaerofilum.id.2053	Endocarditis || id:finn-b-I9_ENDOCARD	rs79598899	3.74728e-07	0.5073	0.00551771	26.1159
genus.Anaerofilum.id.2053	Endocarditis || id:finn-b-I9_ENDOCARD	rs816292	2.64038e-07	0.6656	0.00521448	26.2877
genus.Anaerofilum.id.2053	Endocarditis || id:finn-b-I9_ENDOCARD	rs9299345	8.04309e-06	0.604301	0.00401413	20.349
genus.Anaerostipes.id.1991	Endocarditis || id:finn-b-I9_ENDOCARD	rs10502061	7.93539e-06	0.4635	0.00112483	18.9442
genus.Anaerostipes.id.1991	Endocarditis || id:finn-b-I9_ENDOCARD	rs2014785	4.68061e-06	0.7976	0.00128309	21.125
genus.Anaerostipes.id.1991	Endocarditis || id:finn-b-I9_ENDOCARD	rs2396460	2.91088e-06	0.8877	0.00129322	21.8967
genus.Anaerostipes.id.1991	Endocarditis || id:finn-b-I9_ENDOCARD	rs2804244	2.04051e-06	0.0984396	0.00135023	22.8822
genus.Anaerostipes.id.1991	Endocarditis || id:finn-b-I9_ENDOCARD	rs3900776	2.74765e-06	0.2968	0.00147311	21.6748
genus.Anaerostipes.id.1991	Endocarditis || id:finn-b-I9_ENDOCARD	rs60983350	4.42054e-06	0.9842	0.00131081	21.4494
genus.Anaerostipes.id.1991	Endocarditis || id:finn-b-I9_ENDOCARD	rs62157625	1.44909e-06	0.916	0.00149564	22.7872
genus.Anaerostipes.id.1991	Endocarditis || id:finn-b-I9_ENDOCARD	rs62215703	1.9777e-06	0.535499	0.00142964	22.2599
genus.Anaerostipes.id.1991	Endocarditis || id:finn-b-I9_ENDOCARD	rs6474958	6.74483e-06	0.3132	0.00117707	19.9347
genus.Anaerostipes.id.1991	Endocarditis || id:finn-b-I9_ENDOCARD	rs6726833	3.32217e-06	0.7006	0.00126675	21.4631
genus.Anaerostipes.id.1991	Endocarditis || id:finn-b-I9_ENDOCARD	rs6854026	3.19578e-06	0.702999	0.00128283	21.732
genus.Anaerostipes.id.1991	Endocarditis || id:finn-b-I9_ENDOCARD	rs7193624	5.35482e-07	0.000728803	0.00146341	24.803
genus.Anaerostipes.id.1991	Endocarditis || id:finn-b-I9_ENDOCARD	rs78735375	5.33384e-06	0.1301	0.00195238	20.2623
genus.Anaerotruncus.id.2054	Endocarditis || id:finn-b-I9_ENDOCARD	rs10150232	6.67667e-06	0.885	0.00127806	20.6222
genus.Anaerotruncus.id.2054	Endocarditis || id:finn-b-I9_ENDOCARD	rs11018566	6.13709e-06	0.9386	0.00290303	18.2724
genus.Anaerotruncus.id.2054	Endocarditis || id:finn-b-I9_ENDOCARD	rs115414803	6.83473e-06	0.5141	0.00222445	20.6688
genus.Anaerotruncus.id.2054	Endocarditis || id:finn-b-I9_ENDOCARD	rs1272208	4.27982e-06	0.2317	0.0013758	22.2015
genus.Anaerotruncus.id.2054	Endocarditis || id:finn-b-I9_ENDOCARD	rs1431492	7.35565e-06	0.9781	0.00121093	20.0749
genus.Anaerotruncus.id.2054	Endocarditis || id:finn-b-I9_ENDOCARD	rs17734739	7.42772e-06	0.0981997	0.00122943	19.6027
genus.Anaerotruncus.id.2054	Endocarditis || id:finn-b-I9_ENDOCARD	rs34449434	9.85065e-06	0.1299	0.0011905	19.2078
genus.Anaerotruncus.id.2054	Endocarditis || id:finn-b-I9_ENDOCARD	rs4669806	2.4206e-06	0.4346	0.00132411	21.9616
genus.Anaerotruncus.id.2054	Endocarditis || id:finn-b-I9_ENDOCARD	rs6494922	6.62362e-06	0.9549	0.00123952	19.9376
genus.Anaerotruncus.id.2054	Endocarditis || id:finn-b-I9_ENDOCARD	rs6563550	2.34517e-07	0.8039	0.00148467	24.6286
genus.Anaerotruncus.id.2054	Endocarditis || id:finn-b-I9_ENDOCARD	rs7155595	7.54982e-06	0.1282	0.00124157	20.5747
genus.Anaerotruncus.id.2054	Endocarditis || id:finn-b-I9_ENDOCARD	rs8005030	2.28298e-06	0.4434	0.00133584	22.1324
genus.Anaerotruncus.id.2054	Endocarditis || id:finn-b-I9_ENDOCARD	rs9347879	4.22333e-06	0.6331	0.00126546	20.9877
genus.Bacteroides.id.918	Endocarditis || id:finn-b-I9_ENDOCARD	rs11585893	1.79511e-06	0.7121	0.00141083	25.175
genus.Bacteroides.id.918	Endocarditis || id:finn-b-I9_ENDOCARD	rs13207588	7.48504e-06	0.9647	0.00114892	20.365
genus.Bacteroides.id.918	Endocarditis || id:finn-b-I9_ENDOCARD	rs1340391	6.7301e-06	0.2298	0.00109388	20.0399
genus.Bacteroides.id.918	Endocarditis || id:finn-b-I9_ENDOCARD	rs17619981	2.68683e-06	0.2122	0.00140281	22.1941
genus.Bacteroides.id.918	Endocarditis || id:finn-b-I9_ENDOCARD	rs2023437	5.01824e-06	0.2303	0.00124428	21.7796
genus.Bacteroides.id.918	Endocarditis || id:finn-b-I9_ENDOCARD	rs66474973	6.80966e-07	0.6423	0.00140026	24.4029
genus.Bacteroides.id.918	Endocarditis || id:finn-b-I9_ENDOCARD	rs66710942	5.86259e-06	0.1069	0.00115722	20.6443
genus.Bacteroides.id.918	Endocarditis || id:finn-b-I9_ENDOCARD	rs6795673	3.37909e-07	0.0553898	0.00142881	26.1832
genus.Bacteroides.id.918	Endocarditis || id:finn-b-I9_ENDOCARD	rs9507307	2.1271e-06	0.915	0.00120372	21.9124
genus.Barnesiella.id.944	Endocarditis || id:finn-b-I9_ENDOCARD	rs11155559	8.91914e-06	0.7716	0.00150382	20.1529
genus.Barnesiella.id.944	Endocarditis || id:finn-b-I9_ENDOCARD	rs113258194	7.31119e-06	0.3659	0.0015306	21.3738
genus.Barnesiella.id.944	Endocarditis || id:finn-b-I9_ENDOCARD	rs12909713	4.94527e-06	0.6911	0.00147975	21.048
genus.Barnesiella.id.944	Endocarditis || id:finn-b-I9_ENDOCARD	rs13242616	2.29017e-06	0.0761307	0.00160821	22.4594
genus.Barnesiella.id.944	Endocarditis || id:finn-b-I9_ENDOCARD	rs199035	3.00294e-06	0.2737	0.00156406	21.8419
genus.Barnesiella.id.944	Endocarditis || id:finn-b-I9_ENDOCARD	rs2276875	4.65027e-07	0.987	0.00179387	24.9635
genus.Barnesiella.id.944	Endocarditis || id:finn-b-I9_ENDOCARD	rs2428166	8.50874e-07	0.877	0.00298009	24.178
genus.Barnesiella.id.944	Endocarditis || id:finn-b-I9_ENDOCARD	rs35177866	2.94763e-06	0.2619	0.00173437	23.267
genus.Barnesiella.id.944	Endocarditis || id:finn-b-I9_ENDOCARD	rs62251337	4.24161e-06	0.7317	0.00153139	21.3849
genus.Barnesiella.id.944	Endocarditis || id:finn-b-I9_ENDOCARD	rs72684847	6.76169e-06	0.7382	0.00156086	20.2948
genus.Barnesiella.id.944	Endocarditis || id:finn-b-I9_ENDOCARD	rs76181748	6.7766e-06	0.9652	0.00144697	20.5753
genus.Barnesiella.id.944	Endocarditis || id:finn-b-I9_ENDOCARD	rs77455852	3.16354e-06	0.5446	0.00154873	20.7727
genus.Barnesiella.id.944	Endocarditis || id:finn-b-I9_ENDOCARD	rs79795328	4.23302e-06	0.6707	0.00157405	21.5275
genus.Bifidobacterium.id.436	Endocarditis || id:finn-b-I9_ENDOCARD	rs12022129	7.99643e-06	0.2337	0.00134326	19.872
genus.Bifidobacterium.id.436	Endocarditis || id:finn-b-I9_ENDOCARD	rs182549	1.27822e-20	0.7817	0.0059491	88.43
genus.Bifidobacterium.id.436	Endocarditis || id:finn-b-I9_ENDOCARD	rs2491158	8.04716e-06	0.8353	0.00141603	19.8794
genus.Bifidobacterium.id.436	Endocarditis || id:finn-b-I9_ENDOCARD	rs2686790	7.49893e-06	0.8132	0.00135609	20.0648
genus.Bifidobacterium.id.436	Endocarditis || id:finn-b-I9_ENDOCARD	rs540489	5.19458e-06	0.698601	0.00144861	21.1209
genus.Bifidobacterium.id.436	Endocarditis || id:finn-b-I9_ENDOCARD	rs55888705	6.67019e-06	0.3992	0.00137468	20.3389
genus.Bifidobacterium.id.436	Endocarditis || id:finn-b-I9_ENDOCARD	rs56108664	2.4402e-06	0.3548	0.00153316	21.3651
genus.Bifidobacterium.id.436	Endocarditis || id:finn-b-I9_ENDOCARD	rs5746486	8.99955e-06	0.5377	0.0013317	19.7034
genus.Bifidobacterium.id.436	Endocarditis || id:finn-b-I9_ENDOCARD	rs62181700	2.17246e-06	0.1635	0.00153199	22.6653
genus.Bifidobacterium.id.436	Endocarditis || id:finn-b-I9_ENDOCARD	rs7322849	1.08368e-08	0.2329	0.00209598	31.0353
genus.Bifidobacterium.id.436	Endocarditis || id:finn-b-I9_ENDOCARD	rs73797465	4.38162e-06	0.4119	0.00141436	20.7695
genus.Bifidobacterium.id.436	Endocarditis || id:finn-b-I9_ENDOCARD	rs75344046	4.86354e-06	0.8138	0.00544195	21.088
genus.Bifidobacterium.id.436	Endocarditis || id:finn-b-I9_ENDOCARD	rs857444	3.57097e-06	0.49	0.00143331	21.2075
genus.Bilophila.id.3170	Endocarditis || id:finn-b-I9_ENDOCARD	rs11069458	7.71547e-06	0.4475	0.00149867	19.2928
genus.Bilophila.id.3170	Endocarditis || id:finn-b-I9_ENDOCARD	rs1241171	4.24037e-06	0.3372	0.00165286	21.281
genus.Bilophila.id.3170	Endocarditis || id:finn-b-I9_ENDOCARD	rs1571225	1.12289e-06	0.6781	0.00182388	23.4834
genus.Bilophila.id.3170	Endocarditis || id:finn-b-I9_ENDOCARD	rs1969927	9.0722e-06	0.0728299	0.00154622	19.7835
genus.Bilophila.id.3170	Endocarditis || id:finn-b-I9_ENDOCARD	rs2728491	6.33255e-06	0.0511505	0.00157221	20.2411
genus.Bilophila.id.3170	Endocarditis || id:finn-b-I9_ENDOCARD	rs3827020	1.78875e-06	0.8632	0.00179984	22.7657
genus.Bilophila.id.3170	Endocarditis || id:finn-b-I9_ENDOCARD	rs4798126	7.14662e-06	0.9926	0.00148762	19.0327
genus.Bilophila.id.3170	Endocarditis || id:finn-b-I9_ENDOCARD	rs542415	4.70948e-06	0.6725	0.00165264	21.1474
genus.Bilophila.id.3170	Endocarditis || id:finn-b-I9_ENDOCARD	rs60178956	8.05619e-06	0.4354	0.00152427	19.5023
genus.Bilophila.id.3170	Endocarditis || id:finn-b-I9_ENDOCARD	rs6793291	3.1132e-06	0.3268	0.00196599	21.765
genus.Bilophila.id.3170	Endocarditis || id:finn-b-I9_ENDOCARD	rs72676854	5.62268e-06	0.8308	0.00180548	21.0067
genus.Bilophila.id.3170	Endocarditis || id:finn-b-I9_ENDOCARD	rs7802841	1.76952e-06	0.9043	0.00183893	23.6812
genus.Bilophila.id.3170	Endocarditis || id:finn-b-I9_ENDOCARD	rs9899990	9.06691e-06	0.1288	0.00159296	19.2833
genus.Blautia.id.1992	Endocarditis || id:finn-b-I9_ENDOCARD	rs11149971	1.03934e-06	0.00853808	0.00155304	25.2808
genus.Blautia.id.1992	Endocarditis || id:finn-b-I9_ENDOCARD	rs113271346	6.85386e-06	0.9729	0.00118275	20.6788
genus.Blautia.id.1992	Endocarditis || id:finn-b-I9_ENDOCARD	rs115043014	5.186e-06	0.3113	0.00448116	22.0565
genus.Blautia.id.1992	Endocarditis || id:finn-b-I9_ENDOCARD	rs117001700	8.83912e-06	0.6367	0.00397881	19.8257
genus.Blautia.id.1992	Endocarditis || id:finn-b-I9_ENDOCARD	rs12453000	1.26117e-06	0.0484005	0.00129755	23.1432
genus.Blautia.id.1992	Endocarditis || id:finn-b-I9_ENDOCARD	rs16892041	8.82028e-06	0.8997	0.0010538	19.2774
genus.Blautia.id.1992	Endocarditis || id:finn-b-I9_ENDOCARD	rs2788271	7.16388e-06	0.5087	0.00101637	18.5921
genus.Blautia.id.1992	Endocarditis || id:finn-b-I9_ENDOCARD	rs3005511	6.18905e-06	0.5928	0.00111861	20.4643
genus.Blautia.id.1992	Endocarditis || id:finn-b-I9_ENDOCARD	rs4926264	5.10293e-06	0.749	0.00117443	21.4868
genus.Blautia.id.1992	Endocarditis || id:finn-b-I9_ENDOCARD	rs67794373	1.00003e-06	0.4031	0.00130693	23.7597
genus.Blautia.id.1992	Endocarditis || id:finn-b-I9_ENDOCARD	rs682885	4.4908e-06	0.0664492	0.0011545	21.1194
genus.Blautia.id.1992	Endocarditis || id:finn-b-I9_ENDOCARD	rs72973581	1.73934e-06	0.3539	0.00173977	22.2416
genus.Blautia.id.1992	Endocarditis || id:finn-b-I9_ENDOCARD	rs7860714	4.09147e-06	0.4345	0.00114942	20.8975
genus.Butyricicoccus.id.2055	Endocarditis || id:finn-b-I9_ENDOCARD	rs10084203	8.58646e-06	0.2212	0.00115383	19.7913
genus.Butyricicoccus.id.2055	Endocarditis || id:finn-b-I9_ENDOCARD	rs12034718	9.57686e-06	0.3757	0.00120842	19.6424
genus.Butyricicoccus.id.2055	Endocarditis || id:finn-b-I9_ENDOCARD	rs12585793	5.79191e-06	0.7738	0.00683388	21.5579
genus.Butyricicoccus.id.2055	Endocarditis || id:finn-b-I9_ENDOCARD	rs2017189	3.87256e-06	0.9663	0.00123294	21.1476
genus.Butyricicoccus.id.2055	Endocarditis || id:finn-b-I9_ENDOCARD	rs4962426	7.3849e-06	0.6418	0.00120676	20.4032
genus.Butyricicoccus.id.2055	Endocarditis || id:finn-b-I9_ENDOCARD	rs56221232	7.6194e-07	0.2849	0.00142617	24.4667
genus.Butyricicoccus.id.2055	Endocarditis || id:finn-b-I9_ENDOCARD	rs62478070	5.9377e-06	0.3042	0.00508968	20.4885
genus.Butyricicoccus.id.2055	Endocarditis || id:finn-b-I9_ENDOCARD	rs7322368	5.5178e-06	0.3383	0.00115636	19.8337
genus.Butyricimonas.id.945	Endocarditis || id:finn-b-I9_ENDOCARD	rs11228830	6.55162e-06	0.2846	0.00228485	20.5466
genus.Butyricimonas.id.945	Endocarditis || id:finn-b-I9_ENDOCARD	rs113054641	1.73694e-07	0.0177501	0.00279125	27.8423
genus.Butyricimonas.id.945	Endocarditis || id:finn-b-I9_ENDOCARD	rs12304031	6.70067e-06	0.6625	0.00179957	19.2108
genus.Butyricimonas.id.945	Endocarditis || id:finn-b-I9_ENDOCARD	rs12458763	6.36646e-06	0.533301	0.0019701	20.492
genus.Butyricimonas.id.945	Endocarditis || id:finn-b-I9_ENDOCARD	rs1862649	4.76256e-06	0.5903	0.00204868	20.7773
genus.Butyricimonas.id.945	Endocarditis || id:finn-b-I9_ENDOCARD	rs2114713	6.87713e-06	0.3196	0.00189368	20.3615
genus.Butyricimonas.id.945	Endocarditis || id:finn-b-I9_ENDOCARD	rs62130338	3.8981e-06	0.1847	0.00202447	21.4117
genus.Butyricimonas.id.945	Endocarditis || id:finn-b-I9_ENDOCARD	rs62390301	7.41905e-07	0.9568	0.00233795	24.9154
genus.Butyricimonas.id.945	Endocarditis || id:finn-b-I9_ENDOCARD	rs7083431	8.8546e-07	0.5087	0.00220521	23.7252
genus.Butyricimonas.id.945	Endocarditis || id:finn-b-I9_ENDOCARD	rs71428626	4.80413e-06	0.00364401	0.00215482	21.1067
genus.Butyricimonas.id.945	Endocarditis || id:finn-b-I9_ENDOCARD	rs72814525	8.24599e-06	0.0466402	0.00182874	19.6657
genus.Butyricimonas.id.945	Endocarditis || id:finn-b-I9_ENDOCARD	rs78453362	4.0581e-06	0.99	0.00253919	20.8871
genus.Butyricimonas.id.945	Endocarditis || id:finn-b-I9_ENDOCARD	rs9657374	4.50359e-06	0.0908699	0.00196221	21.1058
genus.Butyrivibrio.id.1993	Endocarditis || id:finn-b-I9_ENDOCARD	rs1007475	7.92312e-06	0.7715	0.00583369	20.4204
genus.Butyrivibrio.id.1993	Endocarditis || id:finn-b-I9_ENDOCARD	rs11761679	2.20231e-06	0.4603	0.00661415	23.1705
genus.Butyrivibrio.id.1993	Endocarditis || id:finn-b-I9_ENDOCARD	rs142855850	6.85543e-06	0.9779	0.00618449	20.1127
genus.Butyrivibrio.id.1993	Endocarditis || id:finn-b-I9_ENDOCARD	rs16934069	8.8591e-06	0.7376	0.00570317	19.9609
genus.Butyrivibrio.id.1993	Endocarditis || id:finn-b-I9_ENDOCARD	rs16941336	1.53182e-06	0.4966	0.00646365	22.6398
genus.Butyrivibrio.id.1993	Endocarditis || id:finn-b-I9_ENDOCARD	rs17163238	5.51196e-06	0.8124	0.00594215	20.8023
genus.Butyrivibrio.id.1993	Endocarditis || id:finn-b-I9_ENDOCARD	rs4537857	1.80192e-06	0.0836007	0.00650575	22.7882
genus.Butyrivibrio.id.1993	Endocarditis || id:finn-b-I9_ENDOCARD	rs486484	6.61084e-06	0.9661	0.00586569	20.3796
genus.Butyrivibrio.id.1993	Endocarditis || id:finn-b-I9_ENDOCARD	rs4928024	8.18641e-06	0.1314	0.00575484	20.137
genus.Butyrivibrio.id.1993	Endocarditis || id:finn-b-I9_ENDOCARD	rs72723662	7.86241e-07	0.9952	0.00803292	24.8689
genus.Butyrivibrio.id.1993	Endocarditis || id:finn-b-I9_ENDOCARD	rs74622183	2.45748e-06	0.6411	0.00630062	22.0398
genus.Butyrivibrio.id.1993	Endocarditis || id:finn-b-I9_ENDOCARD	rs77356209	6.6643e-06	0.00329997	0.0059275	20.1365
genus.Butyrivibrio.id.1993	Endocarditis || id:finn-b-I9_ENDOCARD	rs7752361	7.69113e-07	0.774901	0.00704558	24.6855
genus.Butyrivibrio.id.1993	Endocarditis || id:finn-b-I9_ENDOCARD	rs7763512	3.10655e-06	0.1879	0.00682265	22.374
genus.Butyrivibrio.id.1993	Endocarditis || id:finn-b-I9_ENDOCARD	rs9349693	5.54958e-06	0.0950211	0.0058876	20.6102
genus.CandidatusSoleaferrea.id.11350	Endocarditis || id:finn-b-I9_ENDOCARD	rs10090365	4.17309e-06	0.2095	0.00344809	21.2549
genus.CandidatusSoleaferrea.id.11350	Endocarditis || id:finn-b-I9_ENDOCARD	rs10108780	3.64079e-06	0.2673	0.00358674	21.5871
genus.CandidatusSoleaferrea.id.11350	Endocarditis || id:finn-b-I9_ENDOCARD	rs10809135	5.47174e-06	0.2661	0.00348018	20.9435
genus.CandidatusSoleaferrea.id.11350	Endocarditis || id:finn-b-I9_ENDOCARD	rs36155147	5.41138e-06	0.8698	0.00317501	18.9706
genus.CandidatusSoleaferrea.id.11350	Endocarditis || id:finn-b-I9_ENDOCARD	rs4294381	1.3685e-06	0.6984	0.00379729	23.4157
genus.CandidatusSoleaferrea.id.11350	Endocarditis || id:finn-b-I9_ENDOCARD	rs4678258	5.53183e-06	0.9004	0.003417	20.9117
genus.CandidatusSoleaferrea.id.11350	Endocarditis || id:finn-b-I9_ENDOCARD	rs6489992	7.88786e-06	0.0102101	0.00327786	20.1923
genus.CandidatusSoleaferrea.id.11350	Endocarditis || id:finn-b-I9_ENDOCARD	rs6494306	5.80051e-06	0.696299	0.00332178	20.4737
genus.CandidatusSoleaferrea.id.11350	Endocarditis || id:finn-b-I9_ENDOCARD	rs7400877	9.29448e-06	0.9797	0.00324122	19.9756
genus.CandidatusSoleaferrea.id.11350	Endocarditis || id:finn-b-I9_ENDOCARD	rs9973954	5.94796e-06	0.000605996	0.00338139	20.8424
genus.Catenibacterium.id.2153	Endocarditis || id:finn-b-I9_ENDOCARD	rs12404911	2.79891e-06	0.5138	0.00656955	21.4063
genus.Catenibacterium.id.2153	Endocarditis || id:finn-b-I9_ENDOCARD	rs212393	3.62489e-06	0.7641	0.0068518	22.3323
genus.Catenibacterium.id.2153	Endocarditis || id:finn-b-I9_ENDOCARD	rs73128290	4.29372e-06	0.3142	0.00637937	20.7826
genus.Catenibacterium.id.2153	Endocarditis || id:finn-b-I9_ENDOCARD	rs7742829	5.60729e-06	0.4608	0.00633948	20.6518
genus.ChristensenellaceaeR.7group.id.11283	Endocarditis || id:finn-b-I9_ENDOCARD	rs10461257	6.50746e-06	0.675499	0.00127747	20.4464
genus.ChristensenellaceaeR.7group.id.11283	Endocarditis || id:finn-b-I9_ENDOCARD	rs17081797	3.34031e-06	0.3671	0.00119955	19.6025
genus.ChristensenellaceaeR.7group.id.11283	Endocarditis || id:finn-b-I9_ENDOCARD	rs62132810	5.66711e-06	0.7757	0.00141149	21.2928
genus.ChristensenellaceaeR.7group.id.11283	Endocarditis || id:finn-b-I9_ENDOCARD	rs62190261	8.74023e-06	0.2049	0.00130278	19.922
genus.ChristensenellaceaeR.7group.id.11283	Endocarditis || id:finn-b-I9_ENDOCARD	rs62467127	3.25362e-06	0.564	0.00160994	20.5066
genus.ChristensenellaceaeR.7group.id.11283	Endocarditis || id:finn-b-I9_ENDOCARD	rs73952017	8.45769e-06	0.609101	0.00128688	19.6786
genus.ChristensenellaceaeR.7group.id.11283	Endocarditis || id:finn-b-I9_ENDOCARD	rs78521377	5.60674e-06	0.9493	0.0016389	20.689
genus.ChristensenellaceaeR.7group.id.11283	Endocarditis || id:finn-b-I9_ENDOCARD	rs79150079	9.41804e-06	0.215	0.00167494	20.1196
genus.ChristensenellaceaeR.7group.id.11283	Endocarditis || id:finn-b-I9_ENDOCARD	rs892686	3.96861e-06	0.1123	0.00130398	21.3126
genus.Clostridiumsensustricto1.id.1873	Endocarditis || id:finn-b-I9_ENDOCARD	rs11264403	7.75544e-06	0.0576594	0.0023681	17.2878
genus.Clostridiumsensustricto1.id.1873	Endocarditis || id:finn-b-I9_ENDOCARD	rs115807074	4.31688e-06	0.7835	0.00501495	21.305
genus.Clostridiumsensustricto1.id.1873	Endocarditis || id:finn-b-I9_ENDOCARD	rs116847295	4.58118e-06	0.2463	0.00154683	19.9974
genus.Clostridiumsensustricto1.id.1873	Endocarditis || id:finn-b-I9_ENDOCARD	rs12341505	4.82174e-06	0.8209	0.0014331	20.2586
genus.Clostridiumsensustricto1.id.1873	Endocarditis || id:finn-b-I9_ENDOCARD	rs2795528	2.7204e-06	0.976	0.00345828	22.0849
genus.Clostridiumsensustricto1.id.1873	Endocarditis || id:finn-b-I9_ENDOCARD	rs2817172	2.76655e-06	0.8757	0.00159453	21.8097
genus.Clostridiumsensustricto1.id.1873	Endocarditis || id:finn-b-I9_ENDOCARD	rs550843	2.05071e-06	0.8877	0.00151729	21.4263
genus.Collinsella.id.815	Endocarditis || id:finn-b-I9_ENDOCARD	rs10890671	6.52136e-06	0.2554	0.00142457	20.4461
genus.Collinsella.id.815	Endocarditis || id:finn-b-I9_ENDOCARD	rs11597285	9.37615e-06	0.3671	0.00138754	19.9138
genus.Collinsella.id.815	Endocarditis || id:finn-b-I9_ENDOCARD	rs1496626	6.78175e-06	0.3029	0.00139202	19.9783
genus.Collinsella.id.815	Endocarditis || id:finn-b-I9_ENDOCARD	rs149807560	7.0987e-06	0.2957	0.00144878	19.5448
genus.Collinsella.id.815	Endocarditis || id:finn-b-I9_ENDOCARD	rs2103510	2.42474e-06	0.5989	0.00152316	21.8633
genus.Collinsella.id.815	Endocarditis || id:finn-b-I9_ENDOCARD	rs62448871	6.78253e-06	0.2524	0.00140495	20.1641
genus.Collinsella.id.815	Endocarditis || id:finn-b-I9_ENDOCARD	rs73052258	1.7158e-06	0.1158	0.00146777	21.067
genus.Collinsella.id.815	Endocarditis || id:finn-b-I9_ENDOCARD	rs75672793	6.13549e-06	0.9448	0.00162469	20.5027
genus.Collinsella.id.815	Endocarditis || id:finn-b-I9_ENDOCARD	rs9541268	8.79419e-07	0.6092	0.00182884	23.6572
genus.Coprobacter.id.949	Endocarditis || id:finn-b-I9_ENDOCARD	rs11532348	5.71184e-06	0.4635	0.00328909	20.9942
genus.Coprobacter.id.949	Endocarditis || id:finn-b-I9_ENDOCARD	rs12684609	6.10177e-06	0.0117701	0.00327976	20.9345
genus.Coprobacter.id.949	Endocarditis || id:finn-b-I9_ENDOCARD	rs12996055	8.07639e-06	0.7329	0.00294173	19.3783
genus.Coprobacter.id.949	Endocarditis || id:finn-b-I9_ENDOCARD	rs143662916	3.07252e-06	0.5855	0.0070852	21.9853
genus.Coprobacter.id.949	Endocarditis || id:finn-b-I9_ENDOCARD	rs189356	6.26291e-06	0.9239	0.00304419	20.6446
genus.Coprobacter.id.949	Endocarditis || id:finn-b-I9_ENDOCARD	rs213863	2.34883e-06	0.3523	0.0032548	22.1918
genus.Coprobacter.id.949	Endocarditis || id:finn-b-I9_ENDOCARD	rs305411	1.00906e-06	0.0440504	0.00350997	23.8638
genus.Coprobacter.id.949	Endocarditis || id:finn-b-I9_ENDOCARD	rs3828477	2.88974e-06	0.5119	0.003187	21.7281
genus.Coprobacter.id.949	Endocarditis || id:finn-b-I9_ENDOCARD	rs72821405	4.7576e-06	0.8985	0.00342313	21.2105
genus.Coprobacter.id.949	Endocarditis || id:finn-b-I9_ENDOCARD	rs74919520	5.76326e-06	0.3672	0.00323129	20.6987
genus.Coprococcus1.id.11301	Endocarditis || id:finn-b-I9_ENDOCARD	rs1010560	1.95915e-06	0.4587	0.00133512	22.3544
genus.Coprococcus1.id.11301	Endocarditis || id:finn-b-I9_ENDOCARD	rs12794898	4.91531e-06	0.9477	0.00137978	20.9795
genus.Coprococcus1.id.11301	Endocarditis || id:finn-b-I9_ENDOCARD	rs1519491	8.95283e-06	0.0723103	0.00115368	19.3246
genus.Coprococcus1.id.11301	Endocarditis || id:finn-b-I9_ENDOCARD	rs1576241	3.32862e-06	0.6507	0.00129611	21.7082
genus.Coprococcus1.id.11301	Endocarditis || id:finn-b-I9_ENDOCARD	rs1762123	8.01468e-06	0.6272	0.00120422	20.1612
genus.Coprococcus1.id.11301	Endocarditis || id:finn-b-I9_ENDOCARD	rs2907920	7.65327e-06	0.1371	0.0012193	19.5791
genus.Coprococcus1.id.11301	Endocarditis || id:finn-b-I9_ENDOCARD	rs4277593	1.13969e-07	0.8639	0.00170233	28.3904
genus.Coprococcus1.id.11301	Endocarditis || id:finn-b-I9_ENDOCARD	rs56405618	1.57195e-06	0.7897	0.0014082	23.0946
genus.Coprococcus1.id.11301	Endocarditis || id:finn-b-I9_ENDOCARD	rs73031725	1.97917e-06	0.712901	0.00308023	22.2586
genus.Coprococcus1.id.11301	Endocarditis || id:finn-b-I9_ENDOCARD	rs73167075	8.56864e-06	0.520701	0.00120491	20.1836
genus.Coprococcus1.id.11301	Endocarditis || id:finn-b-I9_ENDOCARD	rs74101919	1.03291e-06	0.954	0.00147456	24.7059
genus.Coprococcus1.id.11301	Endocarditis || id:finn-b-I9_ENDOCARD	rs946513	8.61855e-06	0.0708598	0.0046288	20.0336
genus.Coprococcus2.id.11302	Endocarditis || id:finn-b-I9_ENDOCARD	rs10070053	7.64883e-06	0.4077	0.00167734	19.273
genus.Coprococcus2.id.11302	Endocarditis || id:finn-b-I9_ENDOCARD	rs12634070	9.95104e-06	0.3101	0.0017379	19.9423
genus.Coprococcus2.id.11302	Endocarditis || id:finn-b-I9_ENDOCARD	rs2482516	4.72333e-06	0.1977	0.00182595	21.0021
genus.Coprococcus2.id.11302	Endocarditis || id:finn-b-I9_ENDOCARD	rs35890118	8.25962e-06	0.8145	0.00176613	20.304
genus.Coprococcus2.id.11302	Endocarditis || id:finn-b-I9_ENDOCARD	rs61823518	6.68258e-06	0.9571	0.00178343	19.6135
genus.Coprococcus2.id.11302	Endocarditis || id:finn-b-I9_ENDOCARD	rs6677933	1.18501e-06	0.5439	0.0020856	23.9948
genus.Coprococcus2.id.11302	Endocarditis || id:finn-b-I9_ENDOCARD	rs72680320	2.27115e-06	0.6771	0.00197359	21.7663
genus.Coprococcus2.id.11302	Endocarditis || id:finn-b-I9_ENDOCARD	rs9426473	6.30687e-06	0.1765	0.00175966	20.2435
genus.Coprococcus3.id.11303	Endocarditis || id:finn-b-I9_ENDOCARD	rs10810043	9.27424e-06	0.9728	0.00124766	19.7764
genus.Coprococcus3.id.11303	Endocarditis || id:finn-b-I9_ENDOCARD	rs11077359	9.63598e-06	0.02311	0.00122164	18.8069
genus.Coprococcus3.id.11303	Endocarditis || id:finn-b-I9_ENDOCARD	rs11080344	4.78692e-06	0.7696	0.00131868	20.9062
genus.Coprococcus3.id.11303	Endocarditis || id:finn-b-I9_ENDOCARD	rs13247359	7.32611e-06	0.2039	0.00129497	20.5273
genus.Coprococcus3.id.11303	Endocarditis || id:finn-b-I9_ENDOCARD	rs13394391	2.20317e-06	0.4817	0.00139328	22.0892
genus.Coprococcus3.id.11303	Endocarditis || id:finn-b-I9_ENDOCARD	rs178271	7.81088e-07	0.0973509	0.00225316	24.371
genus.Coprococcus3.id.11303	Endocarditis || id:finn-b-I9_ENDOCARD	rs4575475	7.04284e-06	0.0588207	0.0013324	20.2155
genus.Coprococcus3.id.11303	Endocarditis || id:finn-b-I9_ENDOCARD	rs7521171	4.32242e-06	0.1692	0.00137399	21.2849
genus.Coprococcus3.id.11303	Endocarditis || id:finn-b-I9_ENDOCARD	rs8100692	4.16459e-07	0.3093	0.00163325	25.8918
genus.DefluviitaleaceaeUCG011.id.11287	Endocarditis || id:finn-b-I9_ENDOCARD	rs112893842	1.44535e-06	0.1004	0.00291274	23.8988
genus.DefluviitaleaceaeUCG011.id.11287	Endocarditis || id:finn-b-I9_ENDOCARD	rs1582238	1.56775e-06	0.3338	0.00289432	23.1667
genus.DefluviitaleaceaeUCG011.id.11287	Endocarditis || id:finn-b-I9_ENDOCARD	rs2892880	6.82881e-06	0.3532	0.00247044	20.2582
genus.DefluviitaleaceaeUCG011.id.11287	Endocarditis || id:finn-b-I9_ENDOCARD	rs4344384	4.83238e-06	0.99	0.002559	20.9812
genus.DefluviitaleaceaeUCG011.id.11287	Endocarditis || id:finn-b-I9_ENDOCARD	rs4677103	9.59557e-07	0.568	0.00306983	24.5758
genus.DefluviitaleaceaeUCG011.id.11287	Endocarditis || id:finn-b-I9_ENDOCARD	rs55658617	2.15292e-06	0.2816	0.00346682	23.1728
genus.DefluviitaleaceaeUCG011.id.11287	Endocarditis || id:finn-b-I9_ENDOCARD	rs72731813	4.33116e-07	0.9542	0.0032304	25.1653
genus.DefluviitaleaceaeUCG011.id.11287	Endocarditis || id:finn-b-I9_ENDOCARD	rs9608282	2.52045e-06	0.9285	0.00293834	22.7332
genus.DefluviitaleaceaeUCG011.id.11287	Endocarditis || id:finn-b-I9_ENDOCARD	rs9725395	3.51921e-06	0.534	0.00272832	21.9109
genus.Desulfovibrio.id.3173	Endocarditis || id:finn-b-I9_ENDOCARD	rs12031543	6.54764e-06	0.676299	0.00229421	20.3573
genus.Desulfovibrio.id.3173	Endocarditis || id:finn-b-I9_ENDOCARD	rs13066142	3.78665e-06	0.825	0.00243482	22.5502
genus.Desulfovibrio.id.3173	Endocarditis || id:finn-b-I9_ENDOCARD	rs16863365	1.7945e-06	0.1453	0.00264116	23.2349
genus.Desulfovibrio.id.3173	Endocarditis || id:finn-b-I9_ENDOCARD	rs2032031	9.14277e-06	0.5505	0.00209577	19.4035
genus.Desulfovibrio.id.3173	Endocarditis || id:finn-b-I9_ENDOCARD	rs2590913	6.65421e-06	0.478	0.00286059	20.7213
genus.Desulfovibrio.id.3173	Endocarditis || id:finn-b-I9_ENDOCARD	rs2853179	2.42439e-06	0.4216	0.00242149	21.7177
genus.Desulfovibrio.id.3173	Endocarditis || id:finn-b-I9_ENDOCARD	rs4797774	5.64315e-06	0.6201	0.00585323	20.4538
genus.Desulfovibrio.id.3173	Endocarditis || id:finn-b-I9_ENDOCARD	rs6580353	4.93857e-06	0.702901	0.00222816	20.632
genus.Desulfovibrio.id.3173	Endocarditis || id:finn-b-I9_ENDOCARD	rs72647089	8.29763e-06	0.9832	0.00220328	19.8358
genus.Desulfovibrio.id.3173	Endocarditis || id:finn-b-I9_ENDOCARD	rs7729080	9.95869e-06	0.6019	0.00214574	19.8671
genus.Dialister.id.2183	Endocarditis || id:finn-b-I9_ENDOCARD	rs10138457	7.88122e-06	0.2088	0.00169592	18.6291
genus.Dialister.id.2183	Endocarditis || id:finn-b-I9_ENDOCARD	rs10938938	7.37063e-06	0.4427	0.00179362	20.4822
genus.Dialister.id.2183	Endocarditis || id:finn-b-I9_ENDOCARD	rs11071887	5.91407e-06	0.0255399	0.00170693	20.4959
genus.Dialister.id.2183	Endocarditis || id:finn-b-I9_ENDOCARD	rs11166701	5.50746e-07	0.2492	0.00210323	24.6976
genus.Dialister.id.2183	Endocarditis || id:finn-b-I9_ENDOCARD	rs2314294	8.07899e-06	0.293	0.00175938	19.9813
genus.Dialister.id.2183	Endocarditis || id:finn-b-I9_ENDOCARD	rs2435610	5.93269e-06	0.2904	0.00169879	20.3895
genus.Dialister.id.2183	Endocarditis || id:finn-b-I9_ENDOCARD	rs4747450	5.83729e-06	0.1491	0.00170671	20.4899
genus.Dialister.id.2183	Endocarditis || id:finn-b-I9_ENDOCARD	rs4753063	4.85684e-06	0.9084	0.00175074	21.0229
genus.Dialister.id.2183	Endocarditis || id:finn-b-I9_ENDOCARD	rs75416973	9.46091e-06	0.7666	0.00171121	19.5412
genus.Dialister.id.2183	Endocarditis || id:finn-b-I9_ENDOCARD	rs764177	9.60772e-06	0.8102	0.00164436	19.7418
genus.Dialister.id.2183	Endocarditis || id:finn-b-I9_ENDOCARD	rs76680460	8.19213e-06	0.6548	0.00272462	19.5999
genus.Dorea.id.1997	Endocarditis || id:finn-b-I9_ENDOCARD	rs11150408	7.05777e-06	0.575999	0.00116298	20.0417
genus.Dorea.id.1997	Endocarditis || id:finn-b-I9_ENDOCARD	rs12537781	9.15137e-06	0.6928	0.00111625	19.6746
genus.Dorea.id.1997	Endocarditis || id:finn-b-I9_ENDOCARD	rs13279148	2.25283e-06	0.1163	0.00127526	22.477
genus.Dorea.id.1997	Endocarditis || id:finn-b-I9_ENDOCARD	rs1899291	4.56686e-06	0.9074	0.00122093	21.5232
genus.Dorea.id.1997	Endocarditis || id:finn-b-I9_ENDOCARD	rs3005511	5.28702e-06	0.5928	0.0011865	20.9166
genus.Dorea.id.1997	Endocarditis || id:finn-b-I9_ENDOCARD	rs345219	8.8006e-06	0.3417	0.0011318	19.5038
genus.Dorea.id.1997	Endocarditis || id:finn-b-I9_ENDOCARD	rs3752849	7.68057e-06	0.904	0.00375124	20.0318
genus.Dorea.id.1997	Endocarditis || id:finn-b-I9_ENDOCARD	rs4793307	4.0069e-06	0.1206	0.00124738	21.9787
genus.Dorea.id.1997	Endocarditis || id:finn-b-I9_ENDOCARD	rs62503162	7.46605e-07	0.8282	0.00154703	25.1131
genus.Dorea.id.1997	Endocarditis || id:finn-b-I9_ENDOCARD	rs73729431	3.1674e-06	0.8698	0.00218348	20.9941
genus.Eggerthella.id.819	Endocarditis || id:finn-b-I9_ENDOCARD	rs112205261	3.34648e-06	0.1046	0.00431958	21.8391
genus.Eggerthella.id.819	Endocarditis || id:finn-b-I9_ENDOCARD	rs13070736	7.61915e-06	0.2111	0.00385184	19.8944
genus.Eggerthella.id.819	Endocarditis || id:finn-b-I9_ENDOCARD	rs1784446	5.23136e-06	0.7511	0.00406449	20.9972
genus.Eggerthella.id.819	Endocarditis || id:finn-b-I9_ENDOCARD	rs2223081	3.88889e-06	0.816	0.00416533	21.5203
genus.Eggerthella.id.819	Endocarditis || id:finn-b-I9_ENDOCARD	rs2240838	7.36205e-07	0.5132	0.00476106	24.6128
genus.Eggerthella.id.819	Endocarditis || id:finn-b-I9_ENDOCARD	rs3851328	4.17589e-06	0.2717	0.00401916	20.762
genus.Eggerthella.id.819	Endocarditis || id:finn-b-I9_ENDOCARD	rs4985746	5.71461e-06	0.8111	0.00404486	19.9165
genus.Eggerthella.id.819	Endocarditis || id:finn-b-I9_ENDOCARD	rs6430926	8.37122e-06	0.4803	0.00385609	19.9164
genus.Eggerthella.id.819	Endocarditis || id:finn-b-I9_ENDOCARD	rs67490567	8.94216e-06	0.5943	0.00383045	19.5374
genus.Eggerthella.id.819	Endocarditis || id:finn-b-I9_ENDOCARD	rs76663501	4.82574e-06	0.4725	0.00443858	21.4537
genus.Eisenbergiella.id.11304	Endocarditis || id:finn-b-I9_ENDOCARD	rs11027642	4.91871e-06	0.5318	0.00366182	20.5118
genus.Eisenbergiella.id.11304	Endocarditis || id:finn-b-I9_ENDOCARD	rs11079158	7.34849e-06	0.4248	0.00355717	19.9199
genus.Eisenbergiella.id.11304	Endocarditis || id:finn-b-I9_ENDOCARD	rs11938607	8.2182e-06	0.3074	0.00363943	20.3859
genus.Eisenbergiella.id.11304	Endocarditis || id:finn-b-I9_ENDOCARD	rs12257723	8.85121e-06	0.6107	0.00362107	20.279
genus.Eisenbergiella.id.11304	Endocarditis || id:finn-b-I9_ENDOCARD	rs12710729	9.8441e-06	0.9791	0.00359577	20.1404
genus.Eisenbergiella.id.11304	Endocarditis || id:finn-b-I9_ENDOCARD	rs13258851	7.74648e-06	0.8456	0.00367088	20.5626
genus.Eisenbergiella.id.11304	Endocarditis || id:finn-b-I9_ENDOCARD	rs1508033	3.22889e-06	0.6341	0.00390423	21.8632
genus.Eisenbergiella.id.11304	Endocarditis || id:finn-b-I9_ENDOCARD	rs1553971	5.26837e-06	0.6458	0.0037746	21.1459
genus.Eisenbergiella.id.11304	Endocarditis || id:finn-b-I9_ENDOCARD	rs2683098	2.2375e-06	0.08804	0.00405517	22.72
genus.Eisenbergiella.id.11304	Endocarditis || id:finn-b-I9_ENDOCARD	rs3812426	2.71687e-06	0.656	0.00402433	22.5505
genus.Eisenbergiella.id.11304	Endocarditis || id:finn-b-I9_ENDOCARD	rs4462860	4.16221e-06	0.3117	0.00397914	21.8049
genus.Enterorhabdus.id.820	Endocarditis || id:finn-b-I9_ENDOCARD	rs10098492	6.40572e-06	0.7179	0.00275095	20.3001
genus.Enterorhabdus.id.820	Endocarditis || id:finn-b-I9_ENDOCARD	rs114731706	2.17342e-06	0.6513	0.0038049	22.7409
genus.Enterorhabdus.id.820	Endocarditis || id:finn-b-I9_ENDOCARD	rs2051957	8.89859e-06	0.8788	0.00261576	19.7274
genus.Enterorhabdus.id.820	Endocarditis || id:finn-b-I9_ENDOCARD	rs3017103	2.94044e-06	0.2908	0.00291994	22.0281
genus.Enterorhabdus.id.820	Endocarditis || id:finn-b-I9_ENDOCARD	rs73331712	4.84923e-06	0.5202	0.00721796	22.5893
genus.Enterorhabdus.id.820	Endocarditis || id:finn-b-I9_ENDOCARD	rs77655283	5.88042e-06	0.6447	0.00264577	19.8747
genus.Erysipelatoclostridium.id.11381	Endocarditis || id:finn-b-I9_ENDOCARD	rs1434153	6.85295e-06	0.4427	0.00208296	20.1634
genus.Erysipelatoclostridium.id.11381	Endocarditis || id:finn-b-I9_ENDOCARD	rs16936671	6.04309e-06	0.2463	0.00207655	19.7391
genus.Erysipelatoclostridium.id.11381	Endocarditis || id:finn-b-I9_ENDOCARD	rs17804233	4.58605e-06	0.4287	0.00215598	21.1332
genus.Erysipelatoclostridium.id.11381	Endocarditis || id:finn-b-I9_ENDOCARD	rs2901723	8.79469e-06	0.5353	0.00204085	19.7549
genus.Erysipelatoclostridium.id.11381	Endocarditis || id:finn-b-I9_ENDOCARD	rs340991	3.74942e-06	0.2963	0.002216	21.7184
genus.Erysipelatoclostridium.id.11381	Endocarditis || id:finn-b-I9_ENDOCARD	rs3804326	9.85273e-06	0.5495	0.00251154	17.6905
genus.Erysipelatoclostridium.id.11381	Endocarditis || id:finn-b-I9_ENDOCARD	rs45480394	7.66155e-06	0.6931	0.00212839	20.4804
genus.Erysipelatoclostridium.id.11381	Endocarditis || id:finn-b-I9_ENDOCARD	rs4697572	7.5935e-07	0.2352	0.00251384	24.6397
genus.Erysipelatoclostridium.id.11381	Endocarditis || id:finn-b-I9_ENDOCARD	rs58236560	2.1612e-06	0.675899	0.00239479	22.4834
genus.Erysipelatoclostridium.id.11381	Endocarditis || id:finn-b-I9_ENDOCARD	rs61806970	9.0941e-06	0.5844	0.00228113	19.7586
genus.Erysipelatoclostridium.id.11381	Endocarditis || id:finn-b-I9_ENDOCARD	rs622418	3.68156e-06	0.504001	0.0022194	21.7563
genus.Erysipelatoclostridium.id.11381	Endocarditis || id:finn-b-I9_ENDOCARD	rs6474512	3.01546e-06	0.0149101	0.00223406	21.9003
genus.Erysipelatoclostridium.id.11381	Endocarditis || id:finn-b-I9_ENDOCARD	rs710230	6.3312e-07	0.9992	0.00286959	25.9409
genus.Erysipelatoclostridium.id.11381	Endocarditis || id:finn-b-I9_ENDOCARD	rs7221249	4.30951e-09	0.9109	0.00352765	34.619
genus.Erysipelatoclostridium.id.11381	Endocarditis || id:finn-b-I9_ENDOCARD	rs9590927	6.39042e-06	0.1694	0.00206848	20.2717
genus.ErysipelotrichaceaeUCG003.id.11384	Endocarditis || id:finn-b-I9_ENDOCARD	rs10164067	1.13086e-06	0.5285	0.00163572	23.6339
genus.ErysipelotrichaceaeUCG003.id.11384	Endocarditis || id:finn-b-I9_ENDOCARD	rs11666127	7.90414e-06	0.9018	0.0014361	19.8626
genus.ErysipelotrichaceaeUCG003.id.11384	Endocarditis || id:finn-b-I9_ENDOCARD	rs11994308	1.32563e-06	0.6418	0.00166822	22.6522
genus.ErysipelotrichaceaeUCG003.id.11384	Endocarditis || id:finn-b-I9_ENDOCARD	rs12251396	9.51839e-06	0.0207898	0.00138736	19.7404
genus.ErysipelotrichaceaeUCG003.id.11384	Endocarditis || id:finn-b-I9_ENDOCARD	rs17798136	3.23598e-06	0.8174	0.0028047	20.8666
genus.ErysipelotrichaceaeUCG003.id.11384	Endocarditis || id:finn-b-I9_ENDOCARD	rs28568391	6.41953e-07	0.5668	0.00166016	24.1822
genus.ErysipelotrichaceaeUCG003.id.11384	Endocarditis || id:finn-b-I9_ENDOCARD	rs4758231	6.54912e-06	0.636099	0.0013709	20.438
genus.ErysipelotrichaceaeUCG003.id.11384	Endocarditis || id:finn-b-I9_ENDOCARD	rs59068084	3.11742e-06	0.4008	0.00151525	22.0681
genus.ErysipelotrichaceaeUCG003.id.11384	Endocarditis || id:finn-b-I9_ENDOCARD	rs59104037	4.48256e-06	0.0686894	0.00145193	21.5867
genus.ErysipelotrichaceaeUCG003.id.11384	Endocarditis || id:finn-b-I9_ENDOCARD	rs62403464	3.43738e-06	0.1124	0.0014651	21.8576
genus.ErysipelotrichaceaeUCG003.id.11384	Endocarditis || id:finn-b-I9_ENDOCARD	rs6875357	6.69637e-06	0.6307	0.00310801	21.9237
genus.ErysipelotrichaceaeUCG003.id.11384	Endocarditis || id:finn-b-I9_ENDOCARD	rs73074432	9.9902e-06	0.6789	0.00135363	19.2679
genus.ErysipelotrichaceaeUCG003.id.11384	Endocarditis || id:finn-b-I9_ENDOCARD	rs74988980	8.64276e-06	0.6035	0.00244928	14.5893
genus.ErysipelotrichaceaeUCG003.id.11384	Endocarditis || id:finn-b-I9_ENDOCARD	rs75949021	3.57507e-06	0.5101	0.00304978	20.5541
genus.ErysipelotrichaceaeUCG003.id.11384	Endocarditis || id:finn-b-I9_ENDOCARD	rs76502207	6.41121e-07	0.3583	0.00231891	24.9583
genus.ErysipelotrichaceaeUCG003.id.11384	Endocarditis || id:finn-b-I9_ENDOCARD	rs8053479	5.83413e-06	0.2252	0.00146032	20.198
genus.Escherichia.Shigella.id.3504	Endocarditis || id:finn-b-I9_ENDOCARD	rs112767262	8.20636e-06	0.9413	0.00170286	20.0751
genus.Escherichia.Shigella.id.3504	Endocarditis || id:finn-b-I9_ENDOCARD	rs113127095	3.33349e-06	0.999	0.0025789	21.799
genus.Escherichia.Shigella.id.3504	Endocarditis || id:finn-b-I9_ENDOCARD	rs113513883	5.27716e-06	0.2753	0.00325645	20.5108
genus.Escherichia.Shigella.id.3504	Endocarditis || id:finn-b-I9_ENDOCARD	rs1154904	3.03751e-06	0.1298	0.00183356	22.0431
genus.Escherichia.Shigella.id.3504	Endocarditis || id:finn-b-I9_ENDOCARD	rs118526	7.99566e-06	0.7208	0.00160973	19.1077
genus.Escherichia.Shigella.id.3504	Endocarditis || id:finn-b-I9_ENDOCARD	rs2798105	8.24501e-06	0.5096	0.00182321	20.6289
genus.Escherichia.Shigella.id.3504	Endocarditis || id:finn-b-I9_ENDOCARD	rs4731451	7.4731e-06	0.1592	0.00169409	20.3619
genus.Escherichia.Shigella.id.3504	Endocarditis || id:finn-b-I9_ENDOCARD	rs57024273	9.70464e-06	0.5012	0.00168713	20.028
genus.Escherichia.Shigella.id.3504	Endocarditis || id:finn-b-I9_ENDOCARD	rs592299	4.76927e-06	0.1228	0.00173987	20.9026
genus.Escherichia.Shigella.id.3504	Endocarditis || id:finn-b-I9_ENDOCARD	rs73208162	2.19391e-06	0.6818	0.00207917	23.0665
genus.Faecalibacterium.id.2057	Endocarditis || id:finn-b-I9_ENDOCARD	rs10927394	7.01885e-06	0.736901	0.00584861	20.5494
genus.Faecalibacterium.id.2057	Endocarditis || id:finn-b-I9_ENDOCARD	rs114946999	5.69574e-06	0.698101	0.00131592	20.6489
genus.Faecalibacterium.id.2057	Endocarditis || id:finn-b-I9_ENDOCARD	rs11776390	6.39675e-06	0.7742	0.00124237	20.7932
genus.Faecalibacterium.id.2057	Endocarditis || id:finn-b-I9_ENDOCARD	rs1271565	1.30169e-06	0.2084	0.00131351	23.1955
genus.Faecalibacterium.id.2057	Endocarditis || id:finn-b-I9_ENDOCARD	rs12753492	8.80273e-06	0.8775	0.00104297	18.295
genus.Faecalibacterium.id.2057	Endocarditis || id:finn-b-I9_ENDOCARD	rs2835874	7.54405e-06	0.8537	0.0011055	19.4396
genus.Faecalibacterium.id.2057	Endocarditis || id:finn-b-I9_ENDOCARD	rs6910935	1.37848e-06	0.781399	0.00187172	23.6991
genus.Faecalibacterium.id.2057	Endocarditis || id:finn-b-I9_ENDOCARD	rs75499067	1.76448e-06	0.788199	0.00525526	23.9004
genus.Faecalibacterium.id.2057	Endocarditis || id:finn-b-I9_ENDOCARD	rs79656633	8.13557e-06	0.640301	0.00223403	20.3259
genus.Faecalibacterium.id.2057	Endocarditis || id:finn-b-I9_ENDOCARD	rs9536330	5.33258e-06	0.6569	0.0011064	20.0259
genus.FamilyXIIIAD3011group.id.11293	Endocarditis || id:finn-b-I9_ENDOCARD	rs11126423	5.91249e-06	0.0742403	0.00154325	21.2263
genus.FamilyXIIIAD3011group.id.11293	Endocarditis || id:finn-b-I9_ENDOCARD	rs11736617	9.02048e-06	0.9845	0.00141171	19.4752
genus.FamilyXIIIAD3011group.id.11293	Endocarditis || id:finn-b-I9_ENDOCARD	rs12812672	2.55807e-06	0.9037	0.00156602	21.2733
genus.FamilyXIIIAD3011group.id.11293	Endocarditis || id:finn-b-I9_ENDOCARD	rs149302	7.4818e-06	0.3211	0.00142999	20.3206
genus.FamilyXIIIAD3011group.id.11293	Endocarditis || id:finn-b-I9_ENDOCARD	rs16840310	6.75113e-07	0.3439	0.00174215	24.78
genus.FamilyXIIIAD3011group.id.11293	Endocarditis || id:finn-b-I9_ENDOCARD	rs16940167	3.90837e-06	0.1388	0.00147602	20.9889
genus.FamilyXIIIAD3011group.id.11293	Endocarditis || id:finn-b-I9_ENDOCARD	rs17156849	4.19171e-06	0.8105	0.00158409	21.1812
genus.FamilyXIIIAD3011group.id.11293	Endocarditis || id:finn-b-I9_ENDOCARD	rs62029761	3.89083e-06	0.6272	0.00224931	21.7616
genus.FamilyXIIIAD3011group.id.11293	Endocarditis || id:finn-b-I9_ENDOCARD	rs62200412	5.80219e-07	0.05659	0.00174629	23.8943
genus.FamilyXIIIAD3011group.id.11293	Endocarditis || id:finn-b-I9_ENDOCARD	rs72730932	6.88766e-07	0.3911	0.00196546	25.7982
genus.FamilyXIIIAD3011group.id.11293	Endocarditis || id:finn-b-I9_ENDOCARD	rs739451	7.8781e-06	0.5961	0.00136384	19.3862
genus.FamilyXIIIAD3011group.id.11293	Endocarditis || id:finn-b-I9_ENDOCARD	rs9276029	8.92766e-06	0.1801	0.00140597	19.0975
genus.FamilyXIIIAD3011group.id.11293	Endocarditis || id:finn-b-I9_ENDOCARD	rs9837139	8.70808e-06	0.8555	0.00147583	19.9901
genus.FamilyXIIIUCG001.id.11294	Endocarditis || id:finn-b-I9_ENDOCARD	rs112362903	7.8777e-06	0.9919	0.0023265	20.001
genus.FamilyXIIIUCG001.id.11294	Endocarditis || id:finn-b-I9_ENDOCARD	rs12049454	1.17378e-06	0.2122	0.00182561	23.3118
genus.FamilyXIIIUCG001.id.11294	Endocarditis || id:finn-b-I9_ENDOCARD	rs1426266	1.24935e-06	0.3253	0.00184353	23.5466
genus.FamilyXIIIUCG001.id.11294	Endocarditis || id:finn-b-I9_ENDOCARD	rs3842897	5.19705e-06	0.6058	0.00173264	21.5307
genus.FamilyXIIIUCG001.id.11294	Endocarditis || id:finn-b-I9_ENDOCARD	rs62414802	4.29181e-06	0.4867	0.00161929	20.6762
genus.FamilyXIIIUCG001.id.11294	Endocarditis || id:finn-b-I9_ENDOCARD	rs7119679	3.52494e-06	0.9017	0.00171918	21.4286
genus.FamilyXIIIUCG001.id.11294	Endocarditis || id:finn-b-I9_ENDOCARD	rs76463770	3.77476e-06	0.642401	0.00373148	21.1581
genus.FamilyXIIIUCG001.id.11294	Endocarditis || id:finn-b-I9_ENDOCARD	rs8076666	8.0183e-06	0.2722	0.00163064	20.0292
genus.Flavonifractor.id.2059	Endocarditis || id:finn-b-I9_ENDOCARD	rs114873521	7.12522e-06	0.4036	0.00213227	19.5605
genus.Flavonifractor.id.2059	Endocarditis || id:finn-b-I9_ENDOCARD	rs11811696	2.07346e-06	0.4193	0.00226421	23.1904
genus.Flavonifractor.id.2059	Endocarditis || id:finn-b-I9_ENDOCARD	rs12030302	5.6084e-07	0.1873	0.00234207	25.3607
genus.Flavonifractor.id.2059	Endocarditis || id:finn-b-I9_ENDOCARD	rs34066017	1.52086e-06	0.510301	0.00213301	22.8784
genus.Flavonifractor.id.2059	Endocarditis || id:finn-b-I9_ENDOCARD	rs806808	1.17972e-06	0.2698	0.00220614	23.8767
genus.Fusicatenibacter.id.11305	Endocarditis || id:finn-b-I9_ENDOCARD	rs10439674	7.68485e-06	0.9202	0.00111313	19.3667
genus.Fusicatenibacter.id.11305	Endocarditis || id:finn-b-I9_ENDOCARD	rs167879	5.86893e-06	0.0956203	0.00118699	19.6562
genus.Fusicatenibacter.id.11305	Endocarditis || id:finn-b-I9_ENDOCARD	rs1864685	4.96161e-06	0.4952	0.00120446	20.9492
genus.Fusicatenibacter.id.11305	Endocarditis || id:finn-b-I9_ENDOCARD	rs2025938	2.98832e-06	0.205	0.00141711	22.1723
genus.Fusicatenibacter.id.11305	Endocarditis || id:finn-b-I9_ENDOCARD	rs206581	8.95756e-06	0.9428	0.00113481	19.7476
genus.Fusicatenibacter.id.11305	Endocarditis || id:finn-b-I9_ENDOCARD	rs2132128	1.07686e-06	0.9355	0.0013326	23.1755
genus.Fusicatenibacter.id.11305	Endocarditis || id:finn-b-I9_ENDOCARD	rs3303	3.93891e-06	0.8418	0.00129247	21.8387
genus.Fusicatenibacter.id.11305	Endocarditis || id:finn-b-I9_ENDOCARD	rs4378146	7.20451e-07	0.623	0.00139256	24.2392
genus.Fusicatenibacter.id.11305	Endocarditis || id:finn-b-I9_ENDOCARD	rs60254196	5.46739e-06	0.1348	0.00119282	20.2735
genus.Fusicatenibacter.id.11305	Endocarditis || id:finn-b-I9_ENDOCARD	rs62187631	4.54526e-06	0.5961	0.00120386	19.9118
genus.Fusicatenibacter.id.11305	Endocarditis || id:finn-b-I9_ENDOCARD	rs62353480	1.56768e-06	0.4079	0.00143801	23.2098
genus.Fusicatenibacter.id.11305	Endocarditis || id:finn-b-I9_ENDOCARD	rs6515626	7.28654e-06	0.1914	0.0026088	20.3862
genus.Fusicatenibacter.id.11305	Endocarditis || id:finn-b-I9_ENDOCARD	rs704418	7.77428e-07	0.288	0.00143781	23.9366
genus.Fusicatenibacter.id.11305	Endocarditis || id:finn-b-I9_ENDOCARD	rs73103914	8.29563e-06	0.444	0.00113411	19.7355
genus.Fusicatenibacter.id.11305	Endocarditis || id:finn-b-I9_ENDOCARD	rs792108	8.49535e-06	0.1912	0.00117316	19.939
genus.Fusicatenibacter.id.11305	Endocarditis || id:finn-b-I9_ENDOCARD	rs8028026	8.0633e-06	0.51	0.00116444	19.259
genus.Fusicatenibacter.id.11305	Endocarditis || id:finn-b-I9_ENDOCARD	rs8063430	4.9289e-06	0.6402	0.00140791	21.9239
genus.Fusicatenibacter.id.11305	Endocarditis || id:finn-b-I9_ENDOCARD	rs9905659	7.30993e-06	0.758799	0.00116962	20.3542
genus.Gordonibacter.id.821	Endocarditis || id:finn-b-I9_ENDOCARD	rs13412653	8.61141e-06	0.3597	0.00540713	20.2293
genus.Gordonibacter.id.821	Endocarditis || id:finn-b-I9_ENDOCARD	rs16955299	6.37019e-06	0.2029	0.00571705	20.5272
genus.Gordonibacter.id.821	Endocarditis || id:finn-b-I9_ENDOCARD	rs322296	4.02422e-06	0.749401	0.00620653	22.4393
genus.Gordonibacter.id.821	Endocarditis || id:finn-b-I9_ENDOCARD	rs35042269	8.10852e-06	0.1337	0.00553148	19.9852
genus.Gordonibacter.id.821	Endocarditis || id:finn-b-I9_ENDOCARD	rs3765837	7.16906e-06	0.7199	0.00541453	19.348
genus.Gordonibacter.id.821	Endocarditis || id:finn-b-I9_ENDOCARD	rs4596722	9.0568e-06	0.5687	0.00527927	19.7484
genus.Gordonibacter.id.821	Endocarditis || id:finn-b-I9_ENDOCARD	rs61934597	8.36672e-06	0.6788	0.00532374	19.7069
genus.Gordonibacter.id.821	Endocarditis || id:finn-b-I9_ENDOCARD	rs71545975	7.03944e-06	0.116	0.00577382	20.6393
genus.Gordonibacter.id.821	Endocarditis || id:finn-b-I9_ENDOCARD	rs72714787	1.42889e-06	0.2015	0.00618057	23.1409
genus.Gordonibacter.id.821	Endocarditis || id:finn-b-I9_ENDOCARD	rs72939513	7.98199e-06	0.0514399	0.00551151	19.0259
genus.Gordonibacter.id.821	Endocarditis || id:finn-b-I9_ENDOCARD	rs7294633	3.43763e-07	0.687999	0.00707163	26.5009
genus.Gordonibacter.id.821	Endocarditis || id:finn-b-I9_ENDOCARD	rs768830	7.75583e-06	0.9498	0.00540265	20.2124
genus.Haemophilus.id.3698	Endocarditis || id:finn-b-I9_ENDOCARD	rs10781340	4.32266e-06	0.9575	0.00240737	21.8031
genus.Haemophilus.id.3698	Endocarditis || id:finn-b-I9_ENDOCARD	rs111582866	1.27347e-06	0.9321	0.00271903	22.8149
genus.Haemophilus.id.3698	Endocarditis || id:finn-b-I9_ENDOCARD	rs35509	2.00952e-06	0.8421	0.00269414	22.7676
genus.Haemophilus.id.3698	Endocarditis || id:finn-b-I9_ENDOCARD	rs4822728	3.47849e-06	0.9096	0.00237887	21.7399
genus.Haemophilus.id.3698	Endocarditis || id:finn-b-I9_ENDOCARD	rs76022354	1.83031e-06	0.9612	0.00643523	23.4205
genus.Haemophilus.id.3698	Endocarditis || id:finn-b-I9_ENDOCARD	rs78909003	1.66745e-06	0.3797	0.00666888	23.8805
genus.Haemophilus.id.3698	Endocarditis || id:finn-b-I9_ENDOCARD	rs9328464	1.42269e-06	0.4486	0.00258352	23.615
genus.Haemophilus.id.3698	Endocarditis || id:finn-b-I9_ENDOCARD	rs9382510	7.12051e-08	0.1168	0.00320878	29.3422
genus.Haemophilus.id.3698	Endocarditis || id:finn-b-I9_ENDOCARD	rs9895850	2.1406e-06	0.9694	0.0046486	21.4367
genus.Holdemanella.id.11393	Endocarditis || id:finn-b-I9_ENDOCARD	rs12513188	4.6548e-06	0.545801	0.00277564	21.4263
genus.Holdemanella.id.11393	Endocarditis || id:finn-b-I9_ENDOCARD	rs17586763	7.71949e-06	0.6965	0.00517633	19.8504
genus.Holdemanella.id.11393	Endocarditis || id:finn-b-I9_ENDOCARD	rs1926302	7.50141e-06	0.3835	0.00281903	21.7679
genus.Holdemanella.id.11393	Endocarditis || id:finn-b-I9_ENDOCARD	rs34187114	5.13495e-06	0.3527	0.00276831	21.3807
genus.Holdemanella.id.11393	Endocarditis || id:finn-b-I9_ENDOCARD	rs35228298	7.29849e-06	0.8566	0.00284014	21.2307
genus.Holdemanella.id.11393	Endocarditis || id:finn-b-I9_ENDOCARD	rs4541991	2.10094e-06	0.6031	0.00296272	22.747
genus.Holdemanella.id.11393	Endocarditis || id:finn-b-I9_ENDOCARD	rs607782	7.19447e-07	0.6732	0.00327841	24.5177
genus.Holdemanella.id.11393	Endocarditis || id:finn-b-I9_ENDOCARD	rs62113381	5.53879e-06	0.777301	0.00281813	20.6531
genus.Holdemanella.id.11393	Endocarditis || id:finn-b-I9_ENDOCARD	rs73011279	1.36046e-06	0.1414	0.00311268	23.2744
genus.Holdemanella.id.11393	Endocarditis || id:finn-b-I9_ENDOCARD	rs75764681	1.94273e-06	0.560701	0.00738838	22.3376
genus.Holdemanella.id.11393	Endocarditis || id:finn-b-I9_ENDOCARD	rs8113760	4.62395e-06	0.8305	0.00277681	20.7559
genus.Holdemania.id.2157	Endocarditis || id:finn-b-I9_ENDOCARD	rs10885477	8.59833e-06	0.3015	0.002301	20.0372
genus.Holdemania.id.2157	Endocarditis || id:finn-b-I9_ENDOCARD	rs11080063	6.66887e-06	0.710901	0.00216115	19.7113
genus.Holdemania.id.2157	Endocarditis || id:finn-b-I9_ENDOCARD	rs111745969	3.70776e-06	0.769501	0.0024984	20.6158
genus.Holdemania.id.2157	Endocarditis || id:finn-b-I9_ENDOCARD	rs113593397	9.35728e-06	0.6291	0.00250478	20.8268
genus.Holdemania.id.2157	Endocarditis || id:finn-b-I9_ENDOCARD	rs116500994	2.34479e-06	0.0341099	0.00260068	21.9809
genus.Holdemania.id.2157	Endocarditis || id:finn-b-I9_ENDOCARD	rs12701617	9.51844e-06	0.3349	0.0021423	19.5453
genus.Holdemania.id.2157	Endocarditis || id:finn-b-I9_ENDOCARD	rs1867876	2.7388e-07	0.8579	0.002957	27.0093
genus.Holdemania.id.2157	Endocarditis || id:finn-b-I9_ENDOCARD	rs4146507	7.22973e-06	0.4466	0.00220982	20.1672
genus.Holdemania.id.2157	Endocarditis || id:finn-b-I9_ENDOCARD	rs73139538	7.77178e-06	0.8617	0.00253774	20.5901
genus.Holdemania.id.2157	Endocarditis || id:finn-b-I9_ENDOCARD	rs77293403	1.77466e-06	0.1281	0.00304778	23.182
genus.Holdemania.id.2157	Endocarditis || id:finn-b-I9_ENDOCARD	rs80149660	6.04217e-06	0.7926	0.00610042	20.1383
genus.Holdemania.id.2157	Endocarditis || id:finn-b-I9_ENDOCARD	rs9500080	4.08515e-07	0.612901	0.00293951	26.8402
genus.Holdemania.id.2157	Endocarditis || id:finn-b-I9_ENDOCARD	rs9529719	5.96669e-06	0.6705	0.00233182	21.2809
genus.Holdemania.id.2157	Endocarditis || id:finn-b-I9_ENDOCARD	rs967319	8.38155e-06	0.863	0.00218168	19.9098
genus.Howardella.id.2000	Endocarditis || id:finn-b-I9_ENDOCARD	rs10048062	8.58873e-06	0.8482	0.00502251	19.1718
genus.Howardella.id.2000	Endocarditis || id:finn-b-I9_ENDOCARD	rs12452946	3.80393e-06	0.5123	0.00559506	21.3696
genus.Howardella.id.2000	Endocarditis || id:finn-b-I9_ENDOCARD	rs1484873	2.55918e-06	0.4997	0.00666008	24.1773
genus.Howardella.id.2000	Endocarditis || id:finn-b-I9_ENDOCARD	rs17167098	1.12323e-06	0.8141	0.00641556	23.1419
genus.Howardella.id.2000	Endocarditis || id:finn-b-I9_ENDOCARD	rs2154047	9.97042e-06	0.4429	0.00576881	21.0101
genus.Howardella.id.2000	Endocarditis || id:finn-b-I9_ENDOCARD	rs36081916	4.7004e-06	0.3276	0.00625326	20.2244
genus.Howardella.id.2000	Endocarditis || id:finn-b-I9_ENDOCARD	rs3791893	9.49716e-06	0.4532	0.00489984	18.6766
genus.Howardella.id.2000	Endocarditis || id:finn-b-I9_ENDOCARD	rs609430	3.34484e-06	0.37	0.00574083	21.918
genus.Howardella.id.2000	Endocarditis || id:finn-b-I9_ENDOCARD	rs672217	3.52468e-06	0.8251	0.0060578	21.9959
genus.Hungatella.id.11306	Endocarditis || id:finn-b-I9_ENDOCARD	rs10044993	8.06668e-06	0.6924	0.00459243	19.4095
genus.Hungatella.id.11306	Endocarditis || id:finn-b-I9_ENDOCARD	rs13128780	1.74998e-06	0.4179	0.00570036	22.915
genus.Hungatella.id.11306	Endocarditis || id:finn-b-I9_ENDOCARD	rs13249325	9.69162e-06	0.1617	0.00463912	19.6078
genus.Hungatella.id.11306	Endocarditis || id:finn-b-I9_ENDOCARD	rs17092615	7.37677e-06	0.00917804	0.00504105	20.3018
genus.Hungatella.id.11306	Endocarditis || id:finn-b-I9_ENDOCARD	rs72759041	3.86095e-06	0.8839	0.0050758	19.9374
genus.Intestinibacter.id.11345	Endocarditis || id:finn-b-I9_ENDOCARD	rs10805326	3.54544e-08	0.1745	0.00249789	30.8034
genus.Intestinibacter.id.11345	Endocarditis || id:finn-b-I9_ENDOCARD	rs11109097	5.49484e-06	0.3275	0.00170568	20.305
genus.Intestinibacter.id.11345	Endocarditis || id:finn-b-I9_ENDOCARD	rs118030283	2.67439e-06	0.2771	0.00247411	21.8956
genus.Intestinibacter.id.11345	Endocarditis || id:finn-b-I9_ENDOCARD	rs16938435	1.80097e-06	0.3446	0.00184246	22.706
genus.Intestinibacter.id.11345	Endocarditis || id:finn-b-I9_ENDOCARD	rs2098844	6.78879e-06	0.8158	0.0016305	20.0699
genus.Intestinibacter.id.11345	Endocarditis || id:finn-b-I9_ENDOCARD	rs2702387	4.25994e-06	0.514801	0.0017228	21.2081
genus.Intestinibacter.id.11345	Endocarditis || id:finn-b-I9_ENDOCARD	rs4327025	1.64326e-07	0.1192	0.00223436	27.5464
genus.Intestinibacter.id.11345	Endocarditis || id:finn-b-I9_ENDOCARD	rs447950	5.63911e-06	0.9249	0.00171582	21.1426
genus.Intestinibacter.id.11345	Endocarditis || id:finn-b-I9_ENDOCARD	rs478972	1.81991e-06	0.947	0.00222725	23.0611
genus.Intestinibacter.id.11345	Endocarditis || id:finn-b-I9_ENDOCARD	rs6062862	6.67984e-06	0.6879	0.00167163	20.4063
genus.Intestinibacter.id.11345	Endocarditis || id:finn-b-I9_ENDOCARD	rs62430350	6.84229e-06	0.8015	0.00241055	18.4805
genus.Intestinibacter.id.11345	Endocarditis || id:finn-b-I9_ENDOCARD	rs68093214	9.25769e-06	0.2187	0.00164024	19.5246
genus.Intestinibacter.id.11345	Endocarditis || id:finn-b-I9_ENDOCARD	rs6875660	3.05781e-06	0.9804	0.00171283	21.0885
genus.Intestinibacter.id.11345	Endocarditis || id:finn-b-I9_ENDOCARD	rs893394	7.85038e-06	0.837	0.00167255	19.9099
genus.Intestinibacter.id.11345	Endocarditis || id:finn-b-I9_ENDOCARD	rs9348442	6.25936e-06	0.292	0.0016222	19.9871
genus.Intestinimonas.id.2062	Endocarditis || id:finn-b-I9_ENDOCARD	rs10262702	2.06073e-06	0.4638	0.00188266	22.1894
genus.Intestinimonas.id.2062	Endocarditis || id:finn-b-I9_ENDOCARD	rs11258178	6.98195e-07	0.516901	0.00205828	24.2636
genus.Intestinimonas.id.2062	Endocarditis || id:finn-b-I9_ENDOCARD	rs12226153	5.12171e-07	0.5855	0.00268099	24.2502
genus.Intestinimonas.id.2062	Endocarditis || id:finn-b-I9_ENDOCARD	rs17067892	6.37926e-06	0.4024	0.00159016	18.3828
genus.Intestinimonas.id.2062	Endocarditis || id:finn-b-I9_ENDOCARD	rs1859797	4.12235e-06	0.733301	0.00178034	20.9812
genus.Intestinimonas.id.2062	Endocarditis || id:finn-b-I9_ENDOCARD	rs2276760	7.84062e-06	0.0584602	0.00166771	20.178
genus.Intestinimonas.id.2062	Endocarditis || id:finn-b-I9_ENDOCARD	rs2731794	1.91744e-06	0.9855	0.00197693	21.9418
genus.Intestinimonas.id.2062	Endocarditis || id:finn-b-I9_ENDOCARD	rs2930225	1.34622e-06	0.7934	0.00189212	22.7504
genus.Intestinimonas.id.2062	Endocarditis || id:finn-b-I9_ENDOCARD	rs4113676	7.41635e-06	0.1327	0.00623402	19.8733
genus.Intestinimonas.id.2062	Endocarditis || id:finn-b-I9_ENDOCARD	rs4784055	8.71812e-07	0.7293	0.00642398	20.6315
genus.Intestinimonas.id.2062	Endocarditis || id:finn-b-I9_ENDOCARD	rs62240188	2.20308e-06	0.753	0.002307	23.7014
genus.Intestinimonas.id.2062	Endocarditis || id:finn-b-I9_ENDOCARD	rs6934519	8.56956e-06	0.5983	0.00173289	20.9818
genus.Intestinimonas.id.2062	Endocarditis || id:finn-b-I9_ENDOCARD	rs716604	8.5663e-07	0.4223	0.00200529	24.2886
genus.Intestinimonas.id.2062	Endocarditis || id:finn-b-I9_ENDOCARD	rs7170984	2.98356e-06	0.8131	0.00180494	21.8575
genus.Intestinimonas.id.2062	Endocarditis || id:finn-b-I9_ENDOCARD	rs72982915	4.91157e-06	0.0517404	0.00368687	20.6822
genus.Intestinimonas.id.2062	Endocarditis || id:finn-b-I9_ENDOCARD	rs9823439	9.85876e-06	0.510301	0.00166317	19.5982
genus.Lachnoclostridium.id.11308	Endocarditis || id:finn-b-I9_ENDOCARD	rs1031599	6.31376e-06	0.02142	0.0011506	20.039
genus.Lachnoclostridium.id.11308	Endocarditis || id:finn-b-I9_ENDOCARD	rs12566975	9.57204e-06	0.713001	0.00109149	19.5798
genus.Lachnoclostridium.id.11308	Endocarditis || id:finn-b-I9_ENDOCARD	rs1528479	9.63976e-06	0.723	0.00113081	19.7832
genus.Lachnoclostridium.id.11308	Endocarditis || id:finn-b-I9_ENDOCARD	rs1997204	5.97081e-06	0.7769	0.00140864	19.9406
genus.Lachnoclostridium.id.11308	Endocarditis || id:finn-b-I9_ENDOCARD	rs2385421	7.13717e-06	0.8304	0.000951312	17.0457
genus.Lachnoclostridium.id.11308	Endocarditis || id:finn-b-I9_ENDOCARD	rs3821998	6.72052e-06	0.2766	0.00112297	20.1439
genus.Lachnoclostridium.id.11308	Endocarditis || id:finn-b-I9_ENDOCARD	rs4738679	4.41754e-06	0.9914	0.00116016	20.813
genus.Lachnoclostridium.id.11308	Endocarditis || id:finn-b-I9_ENDOCARD	rs6112314	2.43212e-07	0.1469	0.00150915	26.964
genus.Lachnoclostridium.id.11308	Endocarditis || id:finn-b-I9_ENDOCARD	rs615997	2.02677e-06	0.09909	0.00128785	23.0939
genus.Lachnoclostridium.id.11308	Endocarditis || id:finn-b-I9_ENDOCARD	rs62285313	1.58331e-06	0.3004	0.00133174	22.6551
genus.Lachnoclostridium.id.11308	Endocarditis || id:finn-b-I9_ENDOCARD	rs72829893	5.57766e-06	0.5331	0.00154563	19.1985
genus.Lachnoclostridium.id.11308	Endocarditis || id:finn-b-I9_ENDOCARD	rs78068103	3.66519e-06	0.4727	0.00118964	20.8137
genus.Lachnoclostridium.id.11308	Endocarditis || id:finn-b-I9_ENDOCARD	rs789029	3.75328e-06	0.7563	0.00120407	21.6029
genus.Lachnospira.id.2004	Endocarditis || id:finn-b-I9_ENDOCARD	rs13157098	5.99315e-07	0.833	0.0015314	24.4556
genus.Lachnospira.id.2004	Endocarditis || id:finn-b-I9_ENDOCARD	rs159484	6.67622e-06	0.1656	0.00122127	20.1573
genus.Lachnospira.id.2004	Endocarditis || id:finn-b-I9_ENDOCARD	rs2520509	7.41854e-06	0.9127	0.00121679	20.099
genus.Lachnospira.id.2004	Endocarditis || id:finn-b-I9_ENDOCARD	rs4686798	2.73936e-06	0.02714	0.00132351	21.8603
genus.Lachnospira.id.2004	Endocarditis || id:finn-b-I9_ENDOCARD	rs4923324	2.43593e-06	0.9069	0.00129738	21.4189
genus.Lachnospira.id.2004	Endocarditis || id:finn-b-I9_ENDOCARD	rs56791201	2.92823e-06	0.778099	0.00132781	21.9167
genus.LachnospiraceaeFCS020group.id.11314	Endocarditis || id:finn-b-I9_ENDOCARD	rs10093861	3.05624e-06	0.3818	0.00159858	22.0477
genus.LachnospiraceaeFCS020group.id.11314	Endocarditis || id:finn-b-I9_ENDOCARD	rs1254846	5.59664e-06	0.4975	0.00157465	20.7709
genus.LachnospiraceaeFCS020group.id.11314	Endocarditis || id:finn-b-I9_ENDOCARD	rs1363769	1.58163e-06	0.514801	0.00557889	19.933
genus.LachnospiraceaeFCS020group.id.11314	Endocarditis || id:finn-b-I9_ENDOCARD	rs2322265	5.20809e-06	0.4229	0.00160595	22.1495
genus.LachnospiraceaeFCS020group.id.11314	Endocarditis || id:finn-b-I9_ENDOCARD	rs2862811	3.91911e-06	0.9989	0.00156147	21.5351
genus.LachnospiraceaeFCS020group.id.11314	Endocarditis || id:finn-b-I9_ENDOCARD	rs35035870	2.62028e-06	0.07027	0.00373736	21.1578
genus.LachnospiraceaeFCS020group.id.11314	Endocarditis || id:finn-b-I9_ENDOCARD	rs3999074	6.55048e-06	0.4999	0.00148063	20.4185
genus.LachnospiraceaeFCS020group.id.11314	Endocarditis || id:finn-b-I9_ENDOCARD	rs4452603	8.9819e-06	0.6295	0.0014623	19.748
genus.LachnospiraceaeFCS020group.id.11314	Endocarditis || id:finn-b-I9_ENDOCARD	rs7249113	3.72097e-07	0.4409	0.00191086	25.9073
genus.LachnospiraceaeFCS020group.id.11314	Endocarditis || id:finn-b-I9_ENDOCARD	rs72793667	1.63421e-06	0.6317	0.00180943	22.4667
genus.LachnospiraceaeFCS020group.id.11314	Endocarditis || id:finn-b-I9_ENDOCARD	rs9308097	7.4729e-06	0.2681	0.00147913	20.0571
genus.LachnospiraceaeFCS020group.id.11314	Endocarditis || id:finn-b-I9_ENDOCARD	rs9788306	1.38618e-06	0.974	0.00167289	23.0743
genus.LachnospiraceaeNC2004group.id.11316	Endocarditis || id:finn-b-I9_ENDOCARD	rs117467633	9.13317e-06	0.0639396	0.00384954	19.6119
genus.LachnospiraceaeNC2004group.id.11316	Endocarditis || id:finn-b-I9_ENDOCARD	rs12127733	3.10594e-06	0.008036	0.00350976	21.9217
genus.LachnospiraceaeNC2004group.id.11316	Endocarditis || id:finn-b-I9_ENDOCARD	rs12208226	9.7484e-06	0.8504	0.00366535	20.6677
genus.LachnospiraceaeNC2004group.id.11316	Endocarditis || id:finn-b-I9_ENDOCARD	rs12863463	6.03984e-06	0.2893	0.00370363	20.4977
genus.LachnospiraceaeNC2004group.id.11316	Endocarditis || id:finn-b-I9_ENDOCARD	rs17067076	5.61206e-06	0.8014	0.00431605	19.2767
genus.LachnospiraceaeNC2004group.id.11316	Endocarditis || id:finn-b-I9_ENDOCARD	rs1928659	6.17241e-06	0.9766	0.00370364	20.4978
genus.LachnospiraceaeNC2004group.id.11316	Endocarditis || id:finn-b-I9_ENDOCARD	rs1929743	9.0551e-06	0.5701	0.00304867	19.351
genus.LachnospiraceaeNC2004group.id.11316	Endocarditis || id:finn-b-I9_ENDOCARD	rs3756315	3.32583e-06	0.787	0.00346417	21.9905
genus.LachnospiraceaeNC2004group.id.11316	Endocarditis || id:finn-b-I9_ENDOCARD	rs6116753	2.9225e-06	0.01137	0.00359178	22.6233
genus.LachnospiraceaeND3007group.id.11317	Endocarditis || id:finn-b-I9_ENDOCARD	rs2861203	7.36931e-06	0.2017	0.00131945	20.2181
genus.LachnospiraceaeND3007group.id.11317	Endocarditis || id:finn-b-I9_ENDOCARD	rs72776675	8.71689e-06	0.6011	0.00124829	19.1228
genus.LachnospiraceaeND3007group.id.11317	Endocarditis || id:finn-b-I9_ENDOCARD	rs9932954	1.24882e-06	0.6056	0.0015395	23.4674
genus.LachnospiraceaeNK4A136group.id.11319	Endocarditis || id:finn-b-I9_ENDOCARD	rs10952110	9.08113e-06	0.1254	0.00117964	19.7964
genus.LachnospiraceaeNK4A136group.id.11319	Endocarditis || id:finn-b-I9_ENDOCARD	rs11263806	5.06517e-06	0.721099	0.00117008	20.1887
genus.LachnospiraceaeNK4A136group.id.11319	Endocarditis || id:finn-b-I9_ENDOCARD	rs12611395	5.83039e-06	0.2566	0.00123816	20.4351
genus.LachnospiraceaeNK4A136group.id.11319	Endocarditis || id:finn-b-I9_ENDOCARD	rs160061	2.12198e-06	0.4137	0.00130958	22.5963
genus.LachnospiraceaeNK4A136group.id.11319	Endocarditis || id:finn-b-I9_ENDOCARD	rs28540839	9.34319e-06	0.637101	0.00125864	21.1239
genus.LachnospiraceaeNK4A136group.id.11319	Endocarditis || id:finn-b-I9_ENDOCARD	rs2880566	5.61428e-06	0.498901	0.00114873	19.8155
genus.LachnospiraceaeNK4A136group.id.11319	Endocarditis || id:finn-b-I9_ENDOCARD	rs4955932	7.05426e-06	0.653501	0.0011738	20.2531
genus.LachnospiraceaeNK4A136group.id.11319	Endocarditis || id:finn-b-I9_ENDOCARD	rs59805249	9.45385e-06	0.9487	0.00133176	20.2605
genus.LachnospiraceaeNK4A136group.id.11319	Endocarditis || id:finn-b-I9_ENDOCARD	rs68104925	2.36779e-06	0.3869	0.00131305	22.647
genus.LachnospiraceaeNK4A136group.id.11319	Endocarditis || id:finn-b-I9_ENDOCARD	rs7073658	5.2691e-06	0.5109	0.00120231	20.7456
genus.LachnospiraceaeNK4A136group.id.11319	Endocarditis || id:finn-b-I9_ENDOCARD	rs73044693	3.57256e-06	0.2391	0.00171188	21.9
genus.LachnospiraceaeNK4A136group.id.11319	Endocarditis || id:finn-b-I9_ENDOCARD	rs7616165	2.77391e-06	0.8264	0.00552622	22.739
genus.LachnospiraceaeNK4A136group.id.11319	Endocarditis || id:finn-b-I9_ENDOCARD	rs76193507	2.9309e-06	0.6805	0.00587394	21.1293
genus.LachnospiraceaeNK4A136group.id.11319	Endocarditis || id:finn-b-I9_ENDOCARD	rs7832116	3.57084e-06	0.9822	0.00128769	22.1987
genus.LachnospiraceaeNK4A136group.id.11319	Endocarditis || id:finn-b-I9_ENDOCARD	rs954878	1.78203e-06	0.1716	0.00132087	22.7821
genus.LachnospiraceaeUCG001.id.11321	Endocarditis || id:finn-b-I9_ENDOCARD	rs12131224	7.39863e-06	0.7396	0.00210681	20.4243
genus.LachnospiraceaeUCG001.id.11321	Endocarditis || id:finn-b-I9_ENDOCARD	rs2050911	1.10648e-06	0.4165	0.00234333	23.8313
genus.LachnospiraceaeUCG001.id.11321	Endocarditis || id:finn-b-I9_ENDOCARD	rs2371284	7.55967e-06	0.5708	0.0020098	20.0559
genus.LachnospiraceaeUCG001.id.11321	Endocarditis || id:finn-b-I9_ENDOCARD	rs437876	7.1655e-08	0.671399	0.00288641	29.3761
genus.LachnospiraceaeUCG001.id.11321	Endocarditis || id:finn-b-I9_ENDOCARD	rs4981345	6.08596e-06	0.1233	0.00207592	20.7171
genus.LachnospiraceaeUCG001.id.11321	Endocarditis || id:finn-b-I9_ENDOCARD	rs573933	3.10508e-06	0.6259	0.00212059	21.5655
genus.LachnospiraceaeUCG001.id.11321	Endocarditis || id:finn-b-I9_ENDOCARD	rs62496417	5.87504e-06	0.9711	0.00200721	20.4101
genus.LachnospiraceaeUCG001.id.11321	Endocarditis || id:finn-b-I9_ENDOCARD	rs7341608	9.48124e-06	0.2865	0.00196429	19.5142
genus.LachnospiraceaeUCG001.id.11321	Endocarditis || id:finn-b-I9_ENDOCARD	rs74034332	3.33351e-06	0.8687	0.00320325	19.2877
genus.LachnospiraceaeUCG001.id.11321	Endocarditis || id:finn-b-I9_ENDOCARD	rs78848836	3.38171e-06	0.0714793	0.0021986	20.9415
genus.LachnospiraceaeUCG001.id.11321	Endocarditis || id:finn-b-I9_ENDOCARD	rs8104225	8.04216e-06	0.2577	0.00205199	20.3688
genus.LachnospiraceaeUCG001.id.11321	Endocarditis || id:finn-b-I9_ENDOCARD	rs9403580	3.46785e-06	0.975	0.00217601	22.0104
genus.LachnospiraceaeUCG001.id.11321	Endocarditis || id:finn-b-I9_ENDOCARD	rs985416	1.45591e-07	0.8945	0.00286428	28.4809
genus.LachnospiraceaeUCG004.id.11324	Endocarditis || id:finn-b-I9_ENDOCARD	rs11128180	4.51737e-06	0.649999	0.00147763	21.4041
genus.LachnospiraceaeUCG004.id.11324	Endocarditis || id:finn-b-I9_ENDOCARD	rs12072562	7.0737e-06	0.0305302	0.00209126	19.2254
genus.LachnospiraceaeUCG004.id.11324	Endocarditis || id:finn-b-I9_ENDOCARD	rs12673420	2.98079e-06	0.3677	0.00151423	21.9305
genus.LachnospiraceaeUCG004.id.11324	Endocarditis || id:finn-b-I9_ENDOCARD	rs12747809	8.64875e-07	0.122	0.00169049	24.4892
genus.LachnospiraceaeUCG004.id.11324	Endocarditis || id:finn-b-I9_ENDOCARD	rs12894272	4.33949e-06	0.9426	0.00148011	21.4356
genus.LachnospiraceaeUCG004.id.11324	Endocarditis || id:finn-b-I9_ENDOCARD	rs233486	6.28457e-06	0.4188	0.00147365	20.2307
genus.LachnospiraceaeUCG004.id.11324	Endocarditis || id:finn-b-I9_ENDOCARD	rs2444793	4.77076e-06	0.6055	0.00145452	21.0644
genus.LachnospiraceaeUCG004.id.11324	Endocarditis || id:finn-b-I9_ENDOCARD	rs2726805	6.30399e-06	0.7777	0.00142177	20.5938
genus.LachnospiraceaeUCG004.id.11324	Endocarditis || id:finn-b-I9_ENDOCARD	rs2882478	1.20811e-06	0.961	0.00164148	23.7814
genus.LachnospiraceaeUCG004.id.11324	Endocarditis || id:finn-b-I9_ENDOCARD	rs35182105	4.86508e-06	0.8753	0.00155606	20.5221
genus.LachnospiraceaeUCG004.id.11324	Endocarditis || id:finn-b-I9_ENDOCARD	rs6656451	5.56781e-06	0.2498	0.00143012	20.7034
genus.LachnospiraceaeUCG004.id.11324	Endocarditis || id:finn-b-I9_ENDOCARD	rs7629954	5.77222e-06	0.6182	0.00164592	20.7167
genus.LachnospiraceaeUCG008.id.11328	Endocarditis || id:finn-b-I9_ENDOCARD	rs10741777	7.68659e-07	0.8218	0.00355182	24.9941
genus.LachnospiraceaeUCG008.id.11328	Endocarditis || id:finn-b-I9_ENDOCARD	rs10793103	9.34937e-08	0.649	0.004103	28.8887
genus.LachnospiraceaeUCG008.id.11328	Endocarditis || id:finn-b-I9_ENDOCARD	rs10801803	1.40029e-06	0.8152	0.00329316	23.1778
genus.LachnospiraceaeUCG008.id.11328	Endocarditis || id:finn-b-I9_ENDOCARD	rs13024781	2.29166e-06	0.7533	0.00318063	22.3801
genus.LachnospiraceaeUCG008.id.11328	Endocarditis || id:finn-b-I9_ENDOCARD	rs57091572	2.85822e-06	0.3356	0.0031474	21.9372
genus.LachnospiraceaeUCG008.id.11328	Endocarditis || id:finn-b-I9_ENDOCARD	rs57254474	6.92061e-06	0.0824499	0.00281976	19.8365
genus.LachnospiraceaeUCG008.id.11328	Endocarditis || id:finn-b-I9_ENDOCARD	rs61944774	6.34122e-06	0.4057	0.003465	20.8554
genus.LachnospiraceaeUCG008.id.11328	Endocarditis || id:finn-b-I9_ENDOCARD	rs62277846	1.58892e-06	0.9476	0.00329844	23.2118
genus.LachnospiraceaeUCG008.id.11328	Endocarditis || id:finn-b-I9_ENDOCARD	rs67078837	7.68189e-07	0.8465	0.00348876	24.5559
genus.LachnospiraceaeUCG008.id.11328	Endocarditis || id:finn-b-I9_ENDOCARD	rs75356640	9.83206e-06	0.6182	0.00314912	20.2844
genus.LachnospiraceaeUCG008.id.11328	Endocarditis || id:finn-b-I9_ENDOCARD	rs955844	1.80994e-06	0.3386	0.00349743	24.0801
genus.LachnospiraceaeUCG010.id.11330	Endocarditis || id:finn-b-I9_ENDOCARD	rs10414815	4.23977e-06	0.658701	0.00177936	20.6096
genus.LachnospiraceaeUCG010.id.11330	Endocarditis || id:finn-b-I9_ENDOCARD	rs11192447	4.68957e-07	0.6269	0.00212572	27.0392
genus.LachnospiraceaeUCG010.id.11330	Endocarditis || id:finn-b-I9_ENDOCARD	rs12346653	2.70321e-06	0.1434	0.0017299	22.2053
genus.LachnospiraceaeUCG010.id.11330	Endocarditis || id:finn-b-I9_ENDOCARD	rs17730011	7.84597e-06	0.9549	0.00150996	19.9979
genus.LachnospiraceaeUCG010.id.11330	Endocarditis || id:finn-b-I9_ENDOCARD	rs2833528	9.9199e-06	0.00565601	0.00146105	19.3594
genus.LachnospiraceaeUCG010.id.11330	Endocarditis || id:finn-b-I9_ENDOCARD	rs336138	7.48417e-06	0.4887	0.00155216	20.5733
genus.LachnospiraceaeUCG010.id.11330	Endocarditis || id:finn-b-I9_ENDOCARD	rs4576377	7.63056e-06	0.3527	0.00153072	20.2718
genus.LachnospiraceaeUCG010.id.11330	Endocarditis || id:finn-b-I9_ENDOCARD	rs72894957	5.68428e-06	0.729899	0.00481643	20.8786
genus.LachnospiraceaeUCG010.id.11330	Endocarditis || id:finn-b-I9_ENDOCARD	rs74315802	3.19006e-06	0.8618	0.00175439	22.3428
genus.LachnospiraceaeUCG010.id.11330	Endocarditis || id:finn-b-I9_ENDOCARD	rs9981767	9.96373e-07	0.0666807	0.00191839	24.6295
genus.Lactobacillus.id.1837	Endocarditis || id:finn-b-I9_ENDOCARD	rs12693845	8.9632e-06	0.2224	0.0029538	20.6075
genus.Lactobacillus.id.1837	Endocarditis || id:finn-b-I9_ENDOCARD	rs1530559	4.93109e-06	0.4146	0.00305012	20.3545
genus.Lactobacillus.id.1837	Endocarditis || id:finn-b-I9_ENDOCARD	rs16861661	1.2781e-06	0.698101	0.00431144	23.0492
genus.Lactobacillus.id.1837	Endocarditis || id:finn-b-I9_ENDOCARD	rs62314653	2.24383e-06	0.555801	0.00379339	22.6262
genus.Lactobacillus.id.1837	Endocarditis || id:finn-b-I9_ENDOCARD	rs7399658	3.12099e-06	0.3379	0.00351406	23.3134
genus.Lactobacillus.id.1837	Endocarditis || id:finn-b-I9_ENDOCARD	rs75127669	6.83434e-06	0.5261	0.00295677	20.2783
genus.Lactobacillus.id.1837	Endocarditis || id:finn-b-I9_ENDOCARD	rs768253	4.2477e-06	0.865	0.00304586	21.2518
genus.Lactobacillus.id.1837	Endocarditis || id:finn-b-I9_ENDOCARD	rs77478751	7.32705e-06	0.7669	0.00579144	21.3609
genus.Lactobacillus.id.1837	Endocarditis || id:finn-b-I9_ENDOCARD	rs921925	9.71665e-07	0.776401	0.00336914	23.4947
genus.Lactococcus.id.1851	Endocarditis || id:finn-b-I9_ENDOCARD	rs10417872	1.28678e-06	0.3201	0.00570862	23.2756
genus.Lactococcus.id.1851	Endocarditis || id:finn-b-I9_ENDOCARD	rs123059	1.26562e-06	0.2649	0.00654775	24.7686
genus.Lactococcus.id.1851	Endocarditis || id:finn-b-I9_ENDOCARD	rs12621813	6.60829e-06	0.8007	0.0050087	20.4125
genus.Lactococcus.id.1851	Endocarditis || id:finn-b-I9_ENDOCARD	rs17168302	6.28602e-06	0.0812101	0.00504815	20.4016
genus.Lactococcus.id.1851	Endocarditis || id:finn-b-I9_ENDOCARD	rs2293361	1.39593e-06	0.5431	0.00561394	21.3687
genus.Lactococcus.id.1851	Endocarditis || id:finn-b-I9_ENDOCARD	rs4766997	2.06145e-06	0.671699	0.00567223	23.1093
genus.Lactococcus.id.1851	Endocarditis || id:finn-b-I9_ENDOCARD	rs55910161	2.36214e-06	0.6271	0.00588446	22.6946
genus.Lactococcus.id.1851	Endocarditis || id:finn-b-I9_ENDOCARD	rs6674304	6.17759e-06	0.3575	0.00530369	20.6187
genus.Lactococcus.id.1851	Endocarditis || id:finn-b-I9_ENDOCARD	rs7992246	4.44724e-06	0.3325	0.00500509	20.3977
genus.Marvinbryantia.id.2005	Endocarditis || id:finn-b-I9_ENDOCARD	rs11620597	7.80178e-06	0.7055	0.00175045	19.3395
genus.Marvinbryantia.id.2005	Endocarditis || id:finn-b-I9_ENDOCARD	rs1187983	2.02427e-06	0.7504	0.00196772	23.4502
genus.Marvinbryantia.id.2005	Endocarditis || id:finn-b-I9_ENDOCARD	rs146541147	6.86288e-06	0.673301	0.00181584	19.6031
genus.Marvinbryantia.id.2005	Endocarditis || id:finn-b-I9_ENDOCARD	rs2724813	6.28451e-07	0.2341	0.00216452	25.1803
genus.Marvinbryantia.id.2005	Endocarditis || id:finn-b-I9_ENDOCARD	rs2842896	7.25363e-07	0.7196	0.00209003	24.5192
genus.Marvinbryantia.id.2005	Endocarditis || id:finn-b-I9_ENDOCARD	rs2863363	3.11281e-06	0.697199	0.00181191	21.688
genus.Marvinbryantia.id.2005	Endocarditis || id:finn-b-I9_ENDOCARD	rs3125832	5.02731e-06	0.843	0.00174611	20.4774
genus.Marvinbryantia.id.2005	Endocarditis || id:finn-b-I9_ENDOCARD	rs61884471	1.01163e-06	0.8771	0.00216584	25.0849
genus.Marvinbryantia.id.2005	Endocarditis || id:finn-b-I9_ENDOCARD	rs72948274	3.2591e-06	0.2973	0.00186052	21.5459
genus.Marvinbryantia.id.2005	Endocarditis || id:finn-b-I9_ENDOCARD	rs8006832	6.58083e-06	0.4435	0.00169013	19.317
genus.Methanobrevibacter.id.123	Endocarditis || id:finn-b-I9_ENDOCARD	rs10202904	3.08549e-06	0.9181	0.00617769	22.2598
genus.Methanobrevibacter.id.123	Endocarditis || id:finn-b-I9_ENDOCARD	rs1334944	7.6138e-06	0.9527	0.00564025	20.3293
genus.Methanobrevibacter.id.123	Endocarditis || id:finn-b-I9_ENDOCARD	rs4802933	9.73818e-06	0.7603	0.0053765	19.3735
genus.Methanobrevibacter.id.123	Endocarditis || id:finn-b-I9_ENDOCARD	rs6776814	8.04905e-06	0.9347	0.00613397	20.2498
genus.Methanobrevibacter.id.123	Endocarditis || id:finn-b-I9_ENDOCARD	rs76029318	1.07552e-06	0.5219	0.00705771	24.0602
genus.Methanobrevibacter.id.123	Endocarditis || id:finn-b-I9_ENDOCARD	rs894996	3.81567e-06	0.1996	0.00630556	22.0635
genus.Odoribacter.id.952	Endocarditis || id:finn-b-I9_ENDOCARD	rs10093869	3.67441e-06	0.1307	0.00149142	21.2337
genus.Odoribacter.id.952	Endocarditis || id:finn-b-I9_ENDOCARD	rs10423795	6.57936e-06	0.3854	0.0014595	20.6573
genus.Odoribacter.id.952	Endocarditis || id:finn-b-I9_ENDOCARD	rs28417404	3.68032e-06	0.5273	0.00137877	20.2903
genus.Odoribacter.id.952	Endocarditis || id:finn-b-I9_ENDOCARD	rs4793970	6.02696e-06	0.2104	0.00135414	19.9125
genus.Odoribacter.id.952	Endocarditis || id:finn-b-I9_ENDOCARD	rs6856150	6.0595e-06	0.51	0.00141184	20.6349
genus.Odoribacter.id.952	Endocarditis || id:finn-b-I9_ENDOCARD	rs74553962	9.48684e-06	0.449	0.00178869	21.1461
genus.Odoribacter.id.952	Endocarditis || id:finn-b-I9_ENDOCARD	rs77779484	6.56256e-07	0.8707	0.00206668	24.7127
genus.Olsenella.id.822	Endocarditis || id:finn-b-I9_ENDOCARD	rs1035588	4.85501e-06	0.1781	0.00554831	20.8497
genus.Olsenella.id.822	Endocarditis || id:finn-b-I9_ENDOCARD	rs17148768	2.1984e-06	0.1971	0.00615226	22.57
genus.Olsenella.id.822	Endocarditis || id:finn-b-I9_ENDOCARD	rs2759329	3.43201e-06	0.8674	0.00583863	21.9471
genus.Olsenella.id.822	Endocarditis || id:finn-b-I9_ENDOCARD	rs35225860	3.87041e-06	0.9969	0.00588745	21.4862
genus.Olsenella.id.822	Endocarditis || id:finn-b-I9_ENDOCARD	rs61090148	6.43728e-06	0.579201	0.00545968	20.5148
genus.Olsenella.id.822	Endocarditis || id:finn-b-I9_ENDOCARD	rs62112538	1.1882e-06	0.0436797	0.00657344	24.0062
genus.Olsenella.id.822	Endocarditis || id:finn-b-I9_ENDOCARD	rs72691585	2.95294e-06	0.3609	0.00738082	22.8722
genus.Olsenella.id.822	Endocarditis || id:finn-b-I9_ENDOCARD	rs7540303	5.32027e-06	0.08683	0.0055595	20.892
genus.Olsenella.id.822	Endocarditis || id:finn-b-I9_ENDOCARD	rs8066522	9.70095e-06	0.8281	0.00522807	19.64
genus.Olsenella.id.822	Endocarditis || id:finn-b-I9_ENDOCARD	rs9460691	7.28354e-06	0.4428	0.00530791	19.9415
genus.Oscillibacter.id.2063	Endocarditis || id:finn-b-I9_ENDOCARD	rs11627628	1.0092e-06	0.0859508	0.00289178	24.605
genus.Oscillibacter.id.2063	Endocarditis || id:finn-b-I9_ENDOCARD	rs11990279	4.94298e-06	0.6362	0.00244501	20.8972
genus.Oscillibacter.id.2063	Endocarditis || id:finn-b-I9_ENDOCARD	rs12649930	4.09379e-06	0.386	0.00248867	21.935
genus.Oscillibacter.id.2063	Endocarditis || id:finn-b-I9_ENDOCARD	rs133832	1.14719e-06	0.8352	0.00268136	23.9928
genus.Oscillibacter.id.2063	Endocarditis || id:finn-b-I9_ENDOCARD	rs16866406	3.07821e-06	0.8215	0.00250554	22.4256
genus.Oscillibacter.id.2063	Endocarditis || id:finn-b-I9_ENDOCARD	rs16934185	4.38031e-06	0.3122	0.00248788	21.1748
genus.Oscillibacter.id.2063	Endocarditis || id:finn-b-I9_ENDOCARD	rs234108	9.16336e-07	0.3881	0.00276688	24.1164
genus.Oscillibacter.id.2063	Endocarditis || id:finn-b-I9_ENDOCARD	rs36095275	1.39627e-06	0.4623	0.00263975	23.0054
genus.Oscillibacter.id.2063	Endocarditis || id:finn-b-I9_ENDOCARD	rs4506202	3.20825e-06	0.739799	0.00250465	21.8251
genus.Oscillibacter.id.2063	Endocarditis || id:finn-b-I9_ENDOCARD	rs61883564	3.38712e-06	0.7391	0.00234984	21.0288
genus.Oscillibacter.id.2063	Endocarditis || id:finn-b-I9_ENDOCARD	rs75453768	5.34738e-06	0.7782	0.00249756	20.6665
genus.Oscillibacter.id.2063	Endocarditis || id:finn-b-I9_ENDOCARD	rs761240	2.03841e-06	0.9295	0.00396634	20.6394
genus.Oscillibacter.id.2063	Endocarditis || id:finn-b-I9_ENDOCARD	rs9393920	9.92237e-07	0.1359	0.00271371	24.294
genus.Oscillospira.id.2064	Endocarditis || id:finn-b-I9_ENDOCARD	rs12206468	1.04222e-06	0.00745504	0.00253944	24.3185
genus.Oscillospira.id.2064	Endocarditis || id:finn-b-I9_ENDOCARD	rs12925026	9.31021e-06	0.5824	0.00237717	19.5345
genus.Oscillospira.id.2064	Endocarditis || id:finn-b-I9_ENDOCARD	rs1954532	2.26773e-06	0.1949	0.00225405	22.2277
genus.Oscillospira.id.2064	Endocarditis || id:finn-b-I9_ENDOCARD	rs28889936	3.36585e-06	0.9848	0.0020813	20.3475
genus.Oscillospira.id.2064	Endocarditis || id:finn-b-I9_ENDOCARD	rs62422654	6.46754e-06	0.7449	0.00210185	20.572
genus.Oscillospira.id.2064	Endocarditis || id:finn-b-I9_ENDOCARD	rs72866977	5.62701e-06	0.5298	0.00235674	21.4875
genus.Oscillospira.id.2064	Endocarditis || id:finn-b-I9_ENDOCARD	rs751183	6.85127e-06	0.8581	0.00205049	20.2162
genus.Oscillospira.id.2064	Endocarditis || id:finn-b-I9_ENDOCARD	rs8076323	5.61316e-06	0.8353	0.00204521	20.8855
genus.Oxalobacter.id.2978	Endocarditis || id:finn-b-I9_ENDOCARD	rs10464997	3.29754e-06	0.815	0.00467139	21.8145
genus.Oxalobacter.id.2978	Endocarditis || id:finn-b-I9_ENDOCARD	rs11108500	3.74279e-06	0.3503	0.00502184	21.7079
genus.Oxalobacter.id.2978	Endocarditis || id:finn-b-I9_ENDOCARD	rs111966731	7.29863e-06	0.5697	0.00517021	20.4193
genus.Oxalobacter.id.2978	Endocarditis || id:finn-b-I9_ENDOCARD	rs12002250	1.41504e-06	0.2704	0.00502223	21.6793
genus.Oxalobacter.id.2978	Endocarditis || id:finn-b-I9_ENDOCARD	rs1569853	3.64501e-06	0.4302	0.00479133	21.6166
genus.Oxalobacter.id.2978	Endocarditis || id:finn-b-I9_ENDOCARD	rs36057338	8.79803e-07	0.134	0.00570117	24.323
genus.Oxalobacter.id.2978	Endocarditis || id:finn-b-I9_ENDOCARD	rs3862635	9.18685e-06	0.0177501	0.00425457	19.0864
genus.Oxalobacter.id.2978	Endocarditis || id:finn-b-I9_ENDOCARD	rs4428215	7.51071e-08	0.52	0.00617922	28.9307
genus.Oxalobacter.id.2978	Endocarditis || id:finn-b-I9_ENDOCARD	rs6000536	2.06054e-07	0.5162	0.00569342	26.6374
genus.Oxalobacter.id.2978	Endocarditis || id:finn-b-I9_ENDOCARD	rs6993398	7.12773e-06	0.0592202	0.00445217	20.813
genus.Oxalobacter.id.2978	Endocarditis || id:finn-b-I9_ENDOCARD	rs736744	2.57471e-08	0.474	0.00664694	31.1352
genus.Parabacteroides.id.954	Endocarditis || id:finn-b-I9_ENDOCARD	rs115602804	1.93059e-06	0.00374197	0.00130488	21.4176
genus.Parabacteroides.id.954	Endocarditis || id:finn-b-I9_ENDOCARD	rs4236095	1.93145e-06	0.0285299	0.00143507	23.5416
genus.Parabacteroides.id.954	Endocarditis || id:finn-b-I9_ENDOCARD	rs60884758	5.70689e-07	0.1322	0.00140919	24.4006
genus.Parabacteroides.id.954	Endocarditis || id:finn-b-I9_ENDOCARD	rs6657302	9.75699e-06	0.3082	0.00129616	21.4794
genus.Parabacteroides.id.954	Endocarditis || id:finn-b-I9_ENDOCARD	rs7298818	8.53629e-06	0.2748	0.0011843	19.5736
genus.Paraprevotella.id.962	Endocarditis || id:finn-b-I9_ENDOCARD	rs10842464	6.59715e-06	0.3562	0.00268297	19.3048
genus.Paraprevotella.id.962	Endocarditis || id:finn-b-I9_ENDOCARD	rs140997932	2.11119e-06	0.3207	0.00338676	21.0183
genus.Paraprevotella.id.962	Endocarditis || id:finn-b-I9_ENDOCARD	rs145020347	4.03009e-06	0.7366	0.00328208	22.5793
genus.Paraprevotella.id.962	Endocarditis || id:finn-b-I9_ENDOCARD	rs17109926	6.75279e-06	0.8419	0.00290405	20.9031
genus.Paraprevotella.id.962	Endocarditis || id:finn-b-I9_ENDOCARD	rs17785622	1.92659e-06	0.1931	0.00676628	22.3855
genus.Paraprevotella.id.962	Endocarditis || id:finn-b-I9_ENDOCARD	rs2081023	2.638e-07	0.3701	0.00372828	26.8543
genus.Paraprevotella.id.962	Endocarditis || id:finn-b-I9_ENDOCARD	rs3008582	4.35989e-06	0.787601	0.00300826	21.6433
genus.Paraprevotella.id.962	Endocarditis || id:finn-b-I9_ENDOCARD	rs3801748	5.20177e-06	0.2845	0.00286545	20.6244
genus.Paraprevotella.id.962	Endocarditis || id:finn-b-I9_ENDOCARD	rs4756632	3.81747e-06	0.929	0.00318876	22.9589
genus.Paraprevotella.id.962	Endocarditis || id:finn-b-I9_ENDOCARD	rs4767113	2.14357e-06	0.8027	0.00332997	23.0469
genus.Paraprevotella.id.962	Endocarditis || id:finn-b-I9_ENDOCARD	rs7240324	5.95902e-06	0.8256	0.00293641	20.315
genus.Paraprevotella.id.962	Endocarditis || id:finn-b-I9_ENDOCARD	rs9602779	6.92746e-07	0.345	0.0032594	23.4627
genus.Paraprevotella.id.962	Endocarditis || id:finn-b-I9_ENDOCARD	rs9900242	1.14068e-06	0.660999	0.00342393	23.6994
genus.Parasutterella.id.2892	Endocarditis || id:finn-b-I9_ENDOCARD	rs10899911	1.15272e-06	0.8431	0.00205382	23.4288
genus.Parasutterella.id.2892	Endocarditis || id:finn-b-I9_ENDOCARD	rs11715853	6.22913e-06	0.4493	0.0018051	20.5864
genus.Parasutterella.id.2892	Endocarditis || id:finn-b-I9_ENDOCARD	rs2090816	2.89715e-06	0.4822	0.00197221	22.494
genus.Parasutterella.id.2892	Endocarditis || id:finn-b-I9_ENDOCARD	rs35055552	3.34853e-06	0.739799	0.00216757	21.6533
genus.Parasutterella.id.2892	Endocarditis || id:finn-b-I9_ENDOCARD	rs55877868	2.87068e-06	0.9322	0.00197734	20.9735
genus.Parasutterella.id.2892	Endocarditis || id:finn-b-I9_ENDOCARD	rs62273907	5.88384e-06	0.2943	0.00562633	20.873
genus.Parasutterella.id.2892	Endocarditis || id:finn-b-I9_ENDOCARD	rs6809952	8.13349e-06	0.9498	0.00185715	20.6062
genus.Parasutterella.id.2892	Endocarditis || id:finn-b-I9_ENDOCARD	rs6828768	1.78328e-06	0.4729	0.00202079	23.0512
genus.Parasutterella.id.2892	Endocarditis || id:finn-b-I9_ENDOCARD	rs7303158	1.32776e-06	0.5093	0.00203504	23.2141
genus.Parasutterella.id.2892	Endocarditis || id:finn-b-I9_ENDOCARD	rs7311004	5.92054e-06	0.1654	0.00179652	20.4848
genus.Parasutterella.id.2892	Endocarditis || id:finn-b-I9_ENDOCARD	rs7572229	6.31698e-07	0.3595	0.00218558	24.9285
genus.Parasutterella.id.2892	Endocarditis || id:finn-b-I9_ENDOCARD	rs78383039	1.57438e-06	0.9736	0.00263696	24.2501
genus.Parasutterella.id.2892	Endocarditis || id:finn-b-I9_ENDOCARD	rs8039785	3.62095e-06	0.2964	0.00189562	21.6151
genus.Parasutterella.id.2892	Endocarditis || id:finn-b-I9_ENDOCARD	rs823424	4.95295e-06	0.6612	0.00181165	20.6613
genus.Peptococcus.id.2037	Endocarditis || id:finn-b-I9_ENDOCARD	rs10031059	1.23637e-07	0.7031	0.00518367	28.7838
genus.Peptococcus.id.2037	Endocarditis || id:finn-b-I9_ENDOCARD	rs11001941	1.32858e-06	0.189	0.00441811	24.8734
genus.Peptococcus.id.2037	Endocarditis || id:finn-b-I9_ENDOCARD	rs12069354	9.28339e-06	0.9327	0.00363365	19.5109
genus.Peptococcus.id.2037	Endocarditis || id:finn-b-I9_ENDOCARD	rs2054133	2.14166e-06	0.3479	0.00398157	22.6058
genus.Peptococcus.id.2037	Endocarditis || id:finn-b-I9_ENDOCARD	rs36121075	6.9872e-06	0.8347	0.00396504	21.0944
genus.Peptococcus.id.2037	Endocarditis || id:finn-b-I9_ENDOCARD	rs413827	3.30085e-06	0.6866	0.0039147	21.5369
genus.Peptococcus.id.2037	Endocarditis || id:finn-b-I9_ENDOCARD	rs5770862	3.21957e-06	0.2067	0.00378336	20.6179
genus.Peptococcus.id.2037	Endocarditis || id:finn-b-I9_ENDOCARD	rs6918730	1.14732e-06	0.8622	0.00384249	21.8092
genus.Peptococcus.id.2037	Endocarditis || id:finn-b-I9_ENDOCARD	rs7033353	2.21957e-06	0.8159	0.00396746	22.5254
genus.Peptococcus.id.2037	Endocarditis || id:finn-b-I9_ENDOCARD	rs72850165	5.74152e-06	0.00691401	0.00354037	19.9853
genus.Peptococcus.id.2037	Endocarditis || id:finn-b-I9_ENDOCARD	rs74592222	8.55342e-06	0.7168	0.00387733	20.7349
genus.Peptococcus.id.2037	Endocarditis || id:finn-b-I9_ENDOCARD	rs77681628	2.68836e-07	0.2165	0.00549538	26.7446
genus.Phascolarctobacterium.id.2168	Endocarditis || id:finn-b-I9_ENDOCARD	rs11929846	8.88416e-06	0.1205	0.00174991	19.4791
genus.Phascolarctobacterium.id.2168	Endocarditis || id:finn-b-I9_ENDOCARD	rs12618201	3.37696e-06	0.1144	0.00193635	21.5565
genus.Phascolarctobacterium.id.2168	Endocarditis || id:finn-b-I9_ENDOCARD	rs1264476	4.29567e-06	0.4101	0.00192	21.3569
genus.Phascolarctobacterium.id.2168	Endocarditis || id:finn-b-I9_ENDOCARD	rs28525131	8.22677e-06	0.9862	0.00185693	19.4503
genus.Phascolarctobacterium.id.2168	Endocarditis || id:finn-b-I9_ENDOCARD	rs56069061	1.87174e-06	0.4625	0.00211084	23.2789
genus.Phascolarctobacterium.id.2168	Endocarditis || id:finn-b-I9_ENDOCARD	rs56157888	1.08506e-06	0.5836	0.00241035	24.2318
genus.Phascolarctobacterium.id.2168	Endocarditis || id:finn-b-I9_ENDOCARD	rs74540770	3.60275e-06	0.152	0.00232361	21.8951
genus.Phascolarctobacterium.id.2168	Endocarditis || id:finn-b-I9_ENDOCARD	rs75882962	3.18987e-07	0.1471	0.00240689	25.8352
genus.Phascolarctobacterium.id.2168	Endocarditis || id:finn-b-I9_ENDOCARD	rs7982713	9.72164e-06	0.4889	0.00184934	19.8395
genus.Prevotella7.id.11182	Endocarditis || id:finn-b-I9_ENDOCARD	rs118038478	7.85422e-06	0.5701	0.00580833	19.2386
genus.Prevotella7.id.11182	Endocarditis || id:finn-b-I9_ENDOCARD	rs12124567	9.48982e-06	0.2888	0.00589244	19.4477
genus.Prevotella7.id.11182	Endocarditis || id:finn-b-I9_ENDOCARD	rs12195431	8.72818e-06	0.545801	0.00562947	19.7411
genus.Prevotella7.id.11182	Endocarditis || id:finn-b-I9_ENDOCARD	rs2240542	4.84146e-06	0.7527	0.00607483	21.3124
genus.Prevotella7.id.11182	Endocarditis || id:finn-b-I9_ENDOCARD	rs2918132	6.42409e-06	0.1236	0.006063	20.2275
genus.Prevotella7.id.11182	Endocarditis || id:finn-b-I9_ENDOCARD	rs430270	2.86846e-06	0.1908	0.00657424	21.9444
genus.Prevotella7.id.11182	Endocarditis || id:finn-b-I9_ENDOCARD	rs57404562	6.21576e-07	0.4496	0.00689678	24.2022
genus.Prevotella7.id.11182	Endocarditis || id:finn-b-I9_ENDOCARD	rs79263163	7.51048e-06	0.08389	0.00595555	20.8914
genus.Prevotella7.id.11182	Endocarditis || id:finn-b-I9_ENDOCARD	rs9426434	9.71711e-06	0.8083	0.00590955	19.7126
genus.Prevotella7.id.11182	Endocarditis || id:finn-b-I9_ENDOCARD	rs9608249	2.06687e-06	0.2856	0.00631911	22.1304
genus.Prevotella7.id.11182	Endocarditis || id:finn-b-I9_ENDOCARD	rs9959718	1.90058e-06	0.0655904	0.00664703	23.3333
genus.Prevotella9.id.11183	Endocarditis || id:finn-b-I9_ENDOCARD	rs111509883	1.24389e-06	0.578901	0.00347089	24.2346
genus.Prevotella9.id.11183	Endocarditis || id:finn-b-I9_ENDOCARD	rs11685699	2.02552e-06	0.3327	0.00273327	22.858
genus.Prevotella9.id.11183	Endocarditis || id:finn-b-I9_ENDOCARD	rs117271932	2.81722e-06	0.3281	0.00455794	22.3263
genus.Prevotella9.id.11183	Endocarditis || id:finn-b-I9_ENDOCARD	rs12648235	7.39079e-06	0.0709006	0.00190163	19.5651
genus.Prevotella9.id.11183	Endocarditis || id:finn-b-I9_ENDOCARD	rs1304512	5.29082e-06	0.785199	0.00214884	21.0782
genus.Prevotella9.id.11183	Endocarditis || id:finn-b-I9_ENDOCARD	rs2104588	8.12987e-06	0.096781	0.00212325	19.7159
genus.Prevotella9.id.11183	Endocarditis || id:finn-b-I9_ENDOCARD	rs2495052	8.97142e-06	0.5953	0.0020193	19.8049
genus.Prevotella9.id.11183	Endocarditis || id:finn-b-I9_ENDOCARD	rs2683313	1.68895e-06	0.8499	0.0022219	22.843
genus.Prevotella9.id.11183	Endocarditis || id:finn-b-I9_ENDOCARD	rs4968431	8.58441e-06	0.9221	0.00191623	19.7156
genus.Prevotella9.id.11183	Endocarditis || id:finn-b-I9_ENDOCARD	rs7237249	8.93303e-06	0.758799	0.00198824	20.4579
genus.Prevotella9.id.11183	Endocarditis || id:finn-b-I9_ENDOCARD	rs72815774	8.78291e-06	0.3795	0.00349651	20.0913
genus.Prevotella9.id.11183	Endocarditis || id:finn-b-I9_ENDOCARD	rs746764	2.03999e-06	0.8975	0.00238769	22.4573
genus.Prevotella9.id.11183	Endocarditis || id:finn-b-I9_ENDOCARD	rs7976209	7.28343e-06	0.4955	0.00188235	19.3513
genus.Prevotella9.id.11183	Endocarditis || id:finn-b-I9_ENDOCARD	rs9428102	4.61734e-06	0.533301	0.00190318	19.5677
genus.Prevotella9.id.11183	Endocarditis || id:finn-b-I9_ENDOCARD	rs9613013	6.10415e-06	0.974	0.00208931	20.493
genus.RikenellaceaeRC9gutgroup.id.11191	Endocarditis || id:finn-b-I9_ENDOCARD	rs12501673	6.28983e-06	0.9575	0.00587711	19.6983
genus.RikenellaceaeRC9gutgroup.id.11191	Endocarditis || id:finn-b-I9_ENDOCARD	rs17032291	6.61004e-06	0.8002	0.00657501	21.2057
genus.RikenellaceaeRC9gutgroup.id.11191	Endocarditis || id:finn-b-I9_ENDOCARD	rs17582787	3.55377e-06	0.8371	0.00644807	21.5335
genus.RikenellaceaeRC9gutgroup.id.11191	Endocarditis || id:finn-b-I9_ENDOCARD	rs2074881	9.44772e-06	0.7183	0.00578667	19.2828
genus.RikenellaceaeRC9gutgroup.id.11191	Endocarditis || id:finn-b-I9_ENDOCARD	rs2900503	1.55282e-07	0.1216	0.00831748	27.8289
genus.RikenellaceaeRC9gutgroup.id.11191	Endocarditis || id:finn-b-I9_ENDOCARD	rs2998141	4.42373e-06	0.1529	0.00646157	21.644
genus.RikenellaceaeRC9gutgroup.id.11191	Endocarditis || id:finn-b-I9_ENDOCARD	rs4270579	5.45647e-06	0.4164	0.0056633	18.9605
genus.RikenellaceaeRC9gutgroup.id.11191	Endocarditis || id:finn-b-I9_ENDOCARD	rs4717843	4.7173e-06	0.2914	0.00648109	20.9922
genus.RikenellaceaeRC9gutgroup.id.11191	Endocarditis || id:finn-b-I9_ENDOCARD	rs7712231	7.97036e-06	0.9167	0.00593276	19.8859
genus.RikenellaceaeRC9gutgroup.id.11191	Endocarditis || id:finn-b-I9_ENDOCARD	rs80309088	4.55642e-06	0.2595	0.00646235	20.6059
genus.RikenellaceaeRC9gutgroup.id.11191	Endocarditis || id:finn-b-I9_ENDOCARD	rs9887954	4.80801e-06	0.3607	0.00635131	21.2723
genus.Romboutsia.id.11347	Endocarditis || id:finn-b-I9_ENDOCARD	rs10279978	1.17009e-06	0.268	0.00167664	23.7492
genus.Romboutsia.id.11347	Endocarditis || id:finn-b-I9_ENDOCARD	rs11221428	6.48646e-06	0.8596	0.00148447	21.0885
genus.Romboutsia.id.11347	Endocarditis || id:finn-b-I9_ENDOCARD	rs16843578	5.08123e-06	0.4561	0.00139293	19.7849
genus.Romboutsia.id.11347	Endocarditis || id:finn-b-I9_ENDOCARD	rs28603357	8.52235e-06	0.9383	0.00552152	20.4931
genus.Romboutsia.id.11347	Endocarditis || id:finn-b-I9_ENDOCARD	rs34302036	5.87667e-06	0.7121	0.00146	20.7374
genus.Romboutsia.id.11347	Endocarditis || id:finn-b-I9_ENDOCARD	rs61841503	3.99597e-08	0.3944	0.0021589	29.351
genus.Romboutsia.id.11347	Endocarditis || id:finn-b-I9_ENDOCARD	rs62504452	4.65831e-06	0.724599	0.00144713	20.5443
genus.Romboutsia.id.11347	Endocarditis || id:finn-b-I9_ENDOCARD	rs7109293	6.98354e-06	0.8214	0.00140953	19.9575
genus.Romboutsia.id.11347	Endocarditis || id:finn-b-I9_ENDOCARD	rs75200530	5.06555e-06	0.8169	0.00389397	20.4998
genus.Romboutsia.id.11347	Endocarditis || id:finn-b-I9_ENDOCARD	rs75987356	6.70799e-06	0.4116	0.00203591	21.3472
genus.Romboutsia.id.11347	Endocarditis || id:finn-b-I9_ENDOCARD	rs77702691	7.36973e-06	0.4851	0.00163871	20.4928
genus.Romboutsia.id.11347	Endocarditis || id:finn-b-I9_ENDOCARD	rs9389266	9.38461e-06	0.2555	0.00139539	19.8213
genus.Romboutsia.id.11347	Endocarditis || id:finn-b-I9_ENDOCARD	rs9567264	5.75689e-06	0.608001	0.00145764	20.6966
genus.Roseburia.id.2012	Endocarditis || id:finn-b-I9_ENDOCARD	rs12740451	7.34264e-06	0.3118	0.00115484	20.6205
genus.Roseburia.id.2012	Endocarditis || id:finn-b-I9_ENDOCARD	rs147990086	8.92942e-06	0.758501	0.00107072	19.1199
genus.Roseburia.id.2012	Endocarditis || id:finn-b-I9_ENDOCARD	rs16910295	2.91111e-06	0.1422	0.0013131	21.8867
genus.Roseburia.id.2012	Endocarditis || id:finn-b-I9_ENDOCARD	rs2160994	9.6985e-07	0.0648605	0.00137233	23.969
genus.Roseburia.id.2012	Endocarditis || id:finn-b-I9_ENDOCARD	rs2943022	4.11408e-06	0.0583297	0.00119681	21.3911
genus.Roseburia.id.2012	Endocarditis || id:finn-b-I9_ENDOCARD	rs302266	8.12587e-06	0.0784206	0.00118258	20.1917
genus.Roseburia.id.2012	Endocarditis || id:finn-b-I9_ENDOCARD	rs329182	5.90142e-06	0.8917	0.00114078	20.3885
genus.Roseburia.id.2012	Endocarditis || id:finn-b-I9_ENDOCARD	rs55858165	9.98975e-06	0.4884	0.00358686	19.6008
genus.Roseburia.id.2012	Endocarditis || id:finn-b-I9_ENDOCARD	rs57466170	8.30102e-06	0.6081	0.00107592	18.6669
genus.Roseburia.id.2012	Endocarditis || id:finn-b-I9_ENDOCARD	rs6445851	3.52721e-06	0.5567	0.00118318	21.1437
genus.Roseburia.id.2012	Endocarditis || id:finn-b-I9_ENDOCARD	rs6930661	2.47942e-06	0.2362	0.00129725	22.0078
genus.Roseburia.id.2012	Endocarditis || id:finn-b-I9_ENDOCARD	rs75326254	7.50204e-06	0.1073	0.00129046	20.5332
genus.Roseburia.id.2012	Endocarditis || id:finn-b-I9_ENDOCARD	rs78753150	9.98312e-06	0.197	0.00125474	20.4793
genus.Roseburia.id.2012	Endocarditis || id:finn-b-I9_ENDOCARD	rs9300744	4.75118e-06	0.9092	0.00121589	21.7326
genus.Ruminiclostridium5.id.11355	Endocarditis || id:finn-b-I9_ENDOCARD	rs10827477	2.19177e-06	0.635801	0.00129754	22.5922
genus.Ruminiclostridium5.id.11355	Endocarditis || id:finn-b-I9_ENDOCARD	rs113753996	3.98895e-06	0.8272	0.00132505	22.1285
genus.Ruminiclostridium5.id.11355	Endocarditis || id:finn-b-I9_ENDOCARD	rs1223978	8.16186e-06	0.7949	0.00114969	20.0034
genus.Ruminiclostridium5.id.11355	Endocarditis || id:finn-b-I9_ENDOCARD	rs1492620	3.52577e-06	0.8381	0.00122133	21.271
genus.Ruminiclostridium5.id.11355	Endocarditis || id:finn-b-I9_ENDOCARD	rs2482038	1.70314e-06	0.2318	0.00130701	22.7639
genus.Ruminiclostridium5.id.11355	Endocarditis || id:finn-b-I9_ENDOCARD	rs2791343	5.53959e-06	0.7948	0.00119526	20.8104
genus.Ruminiclostridium5.id.11355	Endocarditis || id:finn-b-I9_ENDOCARD	rs2833828	6.81651e-06	0.9171	0.00116495	20.2879
genus.Ruminiclostridium5.id.11355	Endocarditis || id:finn-b-I9_ENDOCARD	rs4955951	9.95519e-06	0.0345804	0.00106389	18.5261
genus.Ruminiclostridium5.id.11355	Endocarditis || id:finn-b-I9_ENDOCARD	rs6121460	2.64107e-06	0.3723	0.00126508	21.934
genus.Ruminiclostridium5.id.11355	Endocarditis || id:finn-b-I9_ENDOCARD	rs79968837	1.14623e-06	0.3315	0.00145077	24.1177
genus.Ruminiclostridium5.id.11355	Endocarditis || id:finn-b-I9_ENDOCARD	rs8053158	5.89806e-06	0.3858	0.00124313	21.6512
genus.Ruminiclostridium6.id.11356	Endocarditis || id:finn-b-I9_ENDOCARD	rs10829821	3.47141e-06	0.3591	0.00159167	20.4058
genus.Ruminiclostridium6.id.11356	Endocarditis || id:finn-b-I9_ENDOCARD	rs116969552	9.15949e-06	0.645601	0.00286685	19.6139
genus.Ruminiclostridium6.id.11356	Endocarditis || id:finn-b-I9_ENDOCARD	rs11992182	4.64839e-06	0.8601	0.00153501	20.5684
genus.Ruminiclostridium6.id.11356	Endocarditis || id:finn-b-I9_ENDOCARD	rs2548459	6.40206e-06	0.9007	0.00152526	20.4315
genus.Ruminiclostridium6.id.11356	Endocarditis || id:finn-b-I9_ENDOCARD	rs35362464	8.99138e-06	0.788	0.00142263	18.9564
genus.Ruminiclostridium6.id.11356	Endocarditis || id:finn-b-I9_ENDOCARD	rs61060922	1.08647e-06	0.1513	0.00271567	24.3796
genus.Ruminiclostridium6.id.11356	Endocarditis || id:finn-b-I9_ENDOCARD	rs663262	3.39417e-06	0.9909	0.00239102	18.872
genus.Ruminiclostridium6.id.11356	Endocarditis || id:finn-b-I9_ENDOCARD	rs67479537	9.302e-06	0.8114	0.00173525	20.183
genus.Ruminiclostridium6.id.11356	Endocarditis || id:finn-b-I9_ENDOCARD	rs71414120	1.07697e-06	0.1288	0.00437106	24.4317
genus.Ruminiclostridium6.id.11356	Endocarditis || id:finn-b-I9_ENDOCARD	rs72991535	4.95367e-06	0.1951	0.00218454	21.1051
genus.Ruminiclostridium6.id.11356	Endocarditis || id:finn-b-I9_ENDOCARD	rs73176030	7.28883e-06	0.185	0.00147272	19.7282
genus.Ruminiclostridium6.id.11356	Endocarditis || id:finn-b-I9_ENDOCARD	rs77193512	1.29587e-06	0.0745092	0.00172557	23.1246
genus.Ruminiclostridium6.id.11356	Endocarditis || id:finn-b-I9_ENDOCARD	rs792058	8.57953e-06	0.589599	0.0015078	19.5268
genus.Ruminiclostridium6.id.11356	Endocarditis || id:finn-b-I9_ENDOCARD	rs79968172	1.66054e-06	0.8066	0.00178019	22.8271
genus.Ruminiclostridium6.id.11356	Endocarditis || id:finn-b-I9_ENDOCARD	rs9555756	7.10127e-06	0.9522	0.00154711	20.7123
genus.Ruminiclostridium9.id.11357	Endocarditis || id:finn-b-I9_ENDOCARD	rs12040548	3.14872e-06	0.6087	0.00129821	21.733
genus.Ruminiclostridium9.id.11357	Endocarditis || id:finn-b-I9_ENDOCARD	rs6082461	4.86594e-06	0.097051	0.00120218	20.0381
genus.Ruminiclostridium9.id.11357	Endocarditis || id:finn-b-I9_ENDOCARD	rs7137760	7.06911e-06	0.717	0.00122478	20.5035
genus.Ruminiclostridium9.id.11357	Endocarditis || id:finn-b-I9_ENDOCARD	rs74303178	7.91566e-06	0.783	0.0011929	19.9501
genus.Ruminiclostridium9.id.11357	Endocarditis || id:finn-b-I9_ENDOCARD	rs78191726	7.58287e-06	0.7364	0.00125864	20.2103
genus.Ruminiclostridium9.id.11357	Endocarditis || id:finn-b-I9_ENDOCARD	rs918449	2.55994e-06	0.1849	0.00138883	23.2576
genus.Ruminiclostridium9.id.11357	Endocarditis || id:finn-b-I9_ENDOCARD	rs9522712	4.65962e-06	0.9466	0.00121813	20.3956
genus.Ruminiclostridium9.id.11357	Endocarditis || id:finn-b-I9_ENDOCARD	rs9809789	8.71968e-06	0.9267	0.00125844	20.1894
genus.RuminococcaceaeNK4A214group.id.11358	Endocarditis || id:finn-b-I9_ENDOCARD	rs11241747	6.58971e-06	0.4163	0.00133294	19.7806
genus.RuminococcaceaeNK4A214group.id.11358	Endocarditis || id:finn-b-I9_ENDOCARD	rs11586410	3.66276e-07	0.3188	0.00173887	25.8149
genus.RuminococcaceaeNK4A214group.id.11358	Endocarditis || id:finn-b-I9_ENDOCARD	rs12642039	3.43005e-06	0.4947	0.0014025	21.4519
genus.RuminococcaceaeNK4A214group.id.11358	Endocarditis || id:finn-b-I9_ENDOCARD	rs12731	4.87237e-06	0.1204	0.00137423	21.0353
genus.RuminococcaceaeNK4A214group.id.11358	Endocarditis || id:finn-b-I9_ENDOCARD	rs13087692	8.69224e-06	0.7227	0.00136006	20.8181
genus.RuminococcaceaeNK4A214group.id.11358	Endocarditis || id:finn-b-I9_ENDOCARD	rs136761	8.15195e-07	0.4116	0.00163781	24.3122
genus.RuminococcaceaeNK4A214group.id.11358	Endocarditis || id:finn-b-I9_ENDOCARD	rs147475196	4.72496e-06	0.4591	0.00206679	20.5347
genus.RuminococcaceaeNK4A214group.id.11358	Endocarditis || id:finn-b-I9_ENDOCARD	rs35559912	4.89023e-06	0.2146	0.00147407	20.6291
genus.RuminococcaceaeNK4A214group.id.11358	Endocarditis || id:finn-b-I9_ENDOCARD	rs4814689	4.5519e-06	0.3832	0.00157074	22.036
genus.RuminococcaceaeNK4A214group.id.11358	Endocarditis || id:finn-b-I9_ENDOCARD	rs5994253	2.35183e-07	0.1833	0.00173018	26.4934
genus.RuminococcaceaeNK4A214group.id.11358	Endocarditis || id:finn-b-I9_ENDOCARD	rs62027366	6.58456e-06	0.3082	0.00134758	19.9981
genus.RuminococcaceaeNK4A214group.id.11358	Endocarditis || id:finn-b-I9_ENDOCARD	rs6681678	9.04931e-06	0.936	0.00133535	17.4216
genus.RuminococcaceaeNK4A214group.id.11358	Endocarditis || id:finn-b-I9_ENDOCARD	rs7573569	3.23139e-06	0.8864	0.00143279	21.2645
genus.RuminococcaceaeUCG002.id.11360	Endocarditis || id:finn-b-I9_ENDOCARD	rs10916131	2.87497e-06	0.2028	0.00130397	22.3205
genus.RuminococcaceaeUCG002.id.11360	Endocarditis || id:finn-b-I9_ENDOCARD	rs10927423	8.49518e-07	0.528901	0.00136352	23.3398
genus.RuminococcaceaeUCG002.id.11360	Endocarditis || id:finn-b-I9_ENDOCARD	rs10964441	7.45116e-06	0.9268	0.00348381	18.6826
genus.RuminococcaceaeUCG002.id.11360	Endocarditis || id:finn-b-I9_ENDOCARD	rs113147300	7.6914e-06	0.7511	0.00129599	21.2403
genus.RuminococcaceaeUCG002.id.11360	Endocarditis || id:finn-b-I9_ENDOCARD	rs11607472	7.18671e-06	0.4307	0.00120127	19.5802
genus.RuminococcaceaeUCG002.id.11360	Endocarditis || id:finn-b-I9_ENDOCARD	rs116974815	2.02518e-06	0.3725	0.00391957	22.8899
genus.RuminococcaceaeUCG002.id.11360	Endocarditis || id:finn-b-I9_ENDOCARD	rs11750293	1.76136e-06	0.1759	0.00134546	23.0276
genus.RuminococcaceaeUCG002.id.11360	Endocarditis || id:finn-b-I9_ENDOCARD	rs12463378	2.95523e-06	0.617	0.00127508	21.6938
genus.RuminococcaceaeUCG002.id.11360	Endocarditis || id:finn-b-I9_ENDOCARD	rs15256	9.45659e-06	0.2938	0.0011061	18.9275
genus.RuminococcaceaeUCG002.id.11360	Endocarditis || id:finn-b-I9_ENDOCARD	rs55793120	4.80674e-07	0.5943	0.00214838	25.1191
genus.RuminococcaceaeUCG002.id.11360	Endocarditis || id:finn-b-I9_ENDOCARD	rs56030423	6.30385e-06	0.4539	0.00138007	20.6398
genus.RuminococcaceaeUCG002.id.11360	Endocarditis || id:finn-b-I9_ENDOCARD	rs57079348	7.21822e-06	0.5079	0.00119783	19.632
genus.RuminococcaceaeUCG002.id.11360	Endocarditis || id:finn-b-I9_ENDOCARD	rs6542556	7.86123e-06	0.0380601	0.00116716	19.9724
genus.RuminococcaceaeUCG002.id.11360	Endocarditis || id:finn-b-I9_ENDOCARD	rs6793778	9.81289e-06	0.9385	0.00116267	19.8955
genus.RuminococcaceaeUCG002.id.11360	Endocarditis || id:finn-b-I9_ENDOCARD	rs7120052	1.96895e-06	0.1641	0.00124177	21.2544
genus.RuminococcaceaeUCG002.id.11360	Endocarditis || id:finn-b-I9_ENDOCARD	rs7155595	1.14931e-06	0.1282	0.00138749	23.734
genus.RuminococcaceaeUCG002.id.11360	Endocarditis || id:finn-b-I9_ENDOCARD	rs7249614	9.07376e-06	0.6753	0.0011865	19.7775
genus.RuminococcaceaeUCG002.id.11360	Endocarditis || id:finn-b-I9_ENDOCARD	rs7342369	5.66121e-06	0.887	0.00124144	20.6944
genus.RuminococcaceaeUCG002.id.11360	Endocarditis || id:finn-b-I9_ENDOCARD	rs76847269	5.1719e-06	0.609901	0.00274689	21.0771
genus.RuminococcaceaeUCG002.id.11360	Endocarditis || id:finn-b-I9_ENDOCARD	rs77564310	3.28614e-07	0.0540194	0.00150554	25.6298
genus.RuminococcaceaeUCG002.id.11360	Endocarditis || id:finn-b-I9_ENDOCARD	rs79016051	2.33742e-06	0.8983	0.00129527	21.9638
genus.RuminococcaceaeUCG002.id.11360	Endocarditis || id:finn-b-I9_ENDOCARD	rs882348	5.44852e-06	0.1761	0.0011719	20.0572
genus.RuminococcaceaeUCG003.id.11361	Endocarditis || id:finn-b-I9_ENDOCARD	rs10490280	4.15551e-06	0.417	0.00156833	21.9943
genus.RuminococcaceaeUCG003.id.11361	Endocarditis || id:finn-b-I9_ENDOCARD	rs11243416	1.66882e-06	0.5133	0.00167105	23.4372
genus.RuminococcaceaeUCG003.id.11361	Endocarditis || id:finn-b-I9_ENDOCARD	rs11613919	1.62509e-06	0.0686404	0.00152374	21.8334
genus.RuminococcaceaeUCG003.id.11361	Endocarditis || id:finn-b-I9_ENDOCARD	rs16959793	2.21709e-06	0.9415	0.00157229	22.6924
genus.RuminococcaceaeUCG003.id.11361	Endocarditis || id:finn-b-I9_ENDOCARD	rs2523124	5.7837e-06	0.6834	0.00141869	20.4681
genus.RuminococcaceaeUCG003.id.11361	Endocarditis || id:finn-b-I9_ENDOCARD	rs3013089	4.38133e-06	0.1956	0.00145549	20.9984
genus.RuminococcaceaeUCG003.id.11361	Endocarditis || id:finn-b-I9_ENDOCARD	rs4452755	3.29335e-06	0.0549895	0.00153696	22.1725
genus.RuminococcaceaeUCG003.id.11361	Endocarditis || id:finn-b-I9_ENDOCARD	rs4532474	4.82127e-06	0.683501	0.00141138	20.3667
genus.RuminococcaceaeUCG003.id.11361	Endocarditis || id:finn-b-I9_ENDOCARD	rs646327	7.8318e-07	0.8678	0.00170264	24.5667
genus.RuminococcaceaeUCG003.id.11361	Endocarditis || id:finn-b-I9_ENDOCARD	rs6759615	7.86224e-07	0.5925	0.00181678	26.2238
genus.RuminococcaceaeUCG003.id.11361	Endocarditis || id:finn-b-I9_ENDOCARD	rs73341549	1.50953e-07	0.3409	0.00419377	28.3935
genus.RuminococcaceaeUCG003.id.11361	Endocarditis || id:finn-b-I9_ENDOCARD	rs78720113	7.59261e-06	0.4151	0.0016306	21.3566
genus.RuminococcaceaeUCG004.id.11362	Endocarditis || id:finn-b-I9_ENDOCARD	rs10976229	7.04477e-06	0.8398	0.00219074	20.0103
genus.RuminococcaceaeUCG004.id.11362	Endocarditis || id:finn-b-I9_ENDOCARD	rs11961899	9.1802e-06	0.8102	0.0020211	19.2374
genus.RuminococcaceaeUCG004.id.11362	Endocarditis || id:finn-b-I9_ENDOCARD	rs12125734	2.09428e-07	0.1472	0.00302201	27.0865
genus.RuminococcaceaeUCG004.id.11362	Endocarditis || id:finn-b-I9_ENDOCARD	rs2248146	8.20001e-06	0.8108	0.00211497	20.1348
genus.RuminococcaceaeUCG004.id.11362	Endocarditis || id:finn-b-I9_ENDOCARD	rs3800154	6.11581e-06	0.1922	0.00214111	20.1782
genus.RuminococcaceaeUCG004.id.11362	Endocarditis || id:finn-b-I9_ENDOCARD	rs511258	4.52052e-06	0.735201	0.00228317	21.7352
genus.RuminococcaceaeUCG004.id.11362	Endocarditis || id:finn-b-I9_ENDOCARD	rs550351	9.43128e-06	0.1951	0.00200262	19.055
genus.RuminococcaceaeUCG004.id.11362	Endocarditis || id:finn-b-I9_ENDOCARD	rs6769553	7.91068e-08	0.1624	0.00305688	29.1264
genus.RuminococcaceaeUCG004.id.11362	Endocarditis || id:finn-b-I9_ENDOCARD	rs7569771	8.11964e-06	0.5943	0.0020871	19.8689
genus.RuminococcaceaeUCG004.id.11362	Endocarditis || id:finn-b-I9_ENDOCARD	rs872501	5.80805e-06	0.3086	0.00235911	20.0313
genus.RuminococcaceaeUCG004.id.11362	Endocarditis || id:finn-b-I9_ENDOCARD	rs9818949	5.38832e-06	0.9522	0.00227412	20.7735
genus.RuminococcaceaeUCG005.id.11363	Endocarditis || id:finn-b-I9_ENDOCARD	rs10873449	4.11169e-06	0.0729306	0.00128361	20.6876
genus.RuminococcaceaeUCG005.id.11363	Endocarditis || id:finn-b-I9_ENDOCARD	rs10937802	8.17353e-06	0.3777	0.0012744	20.1855
genus.RuminococcaceaeUCG005.id.11363	Endocarditis || id:finn-b-I9_ENDOCARD	rs10950694	4.298e-07	0.1544	0.00161693	25.6196
genus.RuminococcaceaeUCG005.id.11363	Endocarditis || id:finn-b-I9_ENDOCARD	rs114279581	3.21853e-06	0.9399	0.00253628	21.5191
genus.RuminococcaceaeUCG005.id.11363	Endocarditis || id:finn-b-I9_ENDOCARD	rs12288512	3.10278e-06	0.0840892	0.00137538	21.3078
genus.RuminococcaceaeUCG005.id.11363	Endocarditis || id:finn-b-I9_ENDOCARD	rs12458218	2.41027e-06	0.0361102	0.0013626	21.9637
genus.RuminococcaceaeUCG005.id.11363	Endocarditis || id:finn-b-I9_ENDOCARD	rs2893871	3.53845e-06	0.3214	0.00139145	22.435
genus.RuminococcaceaeUCG005.id.11363	Endocarditis || id:finn-b-I9_ENDOCARD	rs34781347	6.04728e-07	0.417	0.00391837	23.8348
genus.RuminococcaceaeUCG005.id.11363	Endocarditis || id:finn-b-I9_ENDOCARD	rs55793120	7.37046e-06	0.5943	0.00168184	18.9054
genus.RuminococcaceaeUCG005.id.11363	Endocarditis || id:finn-b-I9_ENDOCARD	rs72776570	5.35716e-06	0.6364	0.00126663	19.4978
genus.RuminococcaceaeUCG005.id.11363	Endocarditis || id:finn-b-I9_ENDOCARD	rs7449320	4.80776e-06	0.2714	0.00130146	20.9717
genus.RuminococcaceaeUCG005.id.11363	Endocarditis || id:finn-b-I9_ENDOCARD	rs7555878	2.81022e-06	0.2354	0.00136047	21.9307
genus.RuminococcaceaeUCG005.id.11363	Endocarditis || id:finn-b-I9_ENDOCARD	rs7586445	8.8145e-06	0.0294503	0.00130036	19.6571
genus.RuminococcaceaeUCG005.id.11363	Endocarditis || id:finn-b-I9_ENDOCARD	rs898577	7.46313e-06	0.5226	0.00183996	18.4132
genus.RuminococcaceaeUCG009.id.11366	Endocarditis || id:finn-b-I9_ENDOCARD	rs113006825	7.97701e-06	0.0385496	0.0027756	19.937
genus.RuminococcaceaeUCG009.id.11366	Endocarditis || id:finn-b-I9_ENDOCARD	rs12508214	4.75487e-06	0.2857	0.00279231	21.0262
genus.RuminococcaceaeUCG009.id.11366	Endocarditis || id:finn-b-I9_ENDOCARD	rs138460696	9.80841e-06	0.9101	0.00282612	19.4506
genus.RuminococcaceaeUCG009.id.11366	Endocarditis || id:finn-b-I9_ENDOCARD	rs1550196	1.13288e-06	0.2808	0.00335258	24.8488
genus.RuminococcaceaeUCG009.id.11366	Endocarditis || id:finn-b-I9_ENDOCARD	rs2058609	3.12485e-06	0.922	0.00290005	21.8369
genus.RuminococcaceaeUCG009.id.11366	Endocarditis || id:finn-b-I9_ENDOCARD	rs2192926	4.87746e-06	0.1564	0.0028273	21.2904
genus.RuminococcaceaeUCG009.id.11366	Endocarditis || id:finn-b-I9_ENDOCARD	rs4079028	3.28244e-06	0.471	0.00281285	21.0939
genus.RuminococcaceaeUCG009.id.11366	Endocarditis || id:finn-b-I9_ENDOCARD	rs4708333	1.56246e-06	0.5105	0.00306982	23.1223
genus.RuminococcaceaeUCG009.id.11366	Endocarditis || id:finn-b-I9_ENDOCARD	rs6952765	8.13062e-06	0.562999	0.0025596	19.2694
genus.RuminococcaceaeUCG009.id.11366	Endocarditis || id:finn-b-I9_ENDOCARD	rs758191	9.00992e-06	0.9935	0.00380729	22.2699
genus.RuminococcaceaeUCG009.id.11366	Endocarditis || id:finn-b-I9_ENDOCARD	rs78410648	9.67203e-06	0.4222	0.0025288	19.0344
genus.RuminococcaceaeUCG009.id.11366	Endocarditis || id:finn-b-I9_ENDOCARD	rs9558661	7.00847e-06	0.5846	0.00266792	20.0041
genus.RuminococcaceaeUCG010.id.11367	Endocarditis || id:finn-b-I9_ENDOCARD	rs12597105	4.873e-06	0.4446	0.00173541	21.5791
genus.RuminococcaceaeUCG010.id.11367	Endocarditis || id:finn-b-I9_ENDOCARD	rs2820282	2.85385e-06	0.7208	0.00171724	22.1269
genus.RuminococcaceaeUCG010.id.11367	Endocarditis || id:finn-b-I9_ENDOCARD	rs682403	2.36537e-06	0.1767	0.00172743	22.2566
genus.RuminococcaceaeUCG010.id.11367	Endocarditis || id:finn-b-I9_ENDOCARD	rs6958419	2.84162e-06	0.8917	0.00170353	21.9584
genus.RuminococcaceaeUCG010.id.11367	Endocarditis || id:finn-b-I9_ENDOCARD	rs73218807	6.43033e-06	0.4642	0.00303108	20.4065
genus.RuminococcaceaeUCG010.id.11367	Endocarditis || id:finn-b-I9_ENDOCARD	rs7441445	6.80187e-06	0.2402	0.00157472	20.267
genus.RuminococcaceaeUCG011.id.11368	Endocarditis || id:finn-b-I9_ENDOCARD	rs10274562	6.49607e-06	0.2353	0.00563485	20.5704
genus.RuminococcaceaeUCG011.id.11368	Endocarditis || id:finn-b-I9_ENDOCARD	rs12636310	2.81235e-06	0.3126	0.00606386	22.1461
genus.RuminococcaceaeUCG011.id.11368	Endocarditis || id:finn-b-I9_ENDOCARD	rs12724320	1.51986e-06	0.00204701	0.00643878	23.5243
genus.RuminococcaceaeUCG011.id.11368	Endocarditis || id:finn-b-I9_ENDOCARD	rs1416041	7.04419e-08	0.9425	0.0078655	28.7781
genus.RuminococcaceaeUCG011.id.11368	Endocarditis || id:finn-b-I9_ENDOCARD	rs2729556	3.18679e-06	0.473301	0.00596769	21.7928
genus.RuminococcaceaeUCG011.id.11368	Endocarditis || id:finn-b-I9_ENDOCARD	rs4490371	7.74624e-06	0.9424	0.00555973	20.1717
genus.RuminococcaceaeUCG011.id.11368	Endocarditis || id:finn-b-I9_ENDOCARD	rs79113084	2.06123e-06	0.3525	0.00632514	22.9664
genus.RuminococcaceaeUCG011.id.11368	Endocarditis || id:finn-b-I9_ENDOCARD	rs9729514	2.36769e-06	0.0936807	0.00601388	21.9625
genus.RuminococcaceaeUCG013.id.11370	Endocarditis || id:finn-b-I9_ENDOCARD	rs11581881	4.72582e-06	0.8953	0.00132518	20.8701
genus.RuminococcaceaeUCG013.id.11370	Endocarditis || id:finn-b-I9_ENDOCARD	rs12189346	1.67955e-06	0.9006	0.00134246	22.1374
genus.RuminococcaceaeUCG013.id.11370	Endocarditis || id:finn-b-I9_ENDOCARD	rs12336782	8.60305e-06	0.8959	0.00121782	20.4477
genus.RuminococcaceaeUCG013.id.11370	Endocarditis || id:finn-b-I9_ENDOCARD	rs12485353	4.19379e-06	0.7293	0.00128551	21.5844
genus.RuminococcaceaeUCG013.id.11370	Endocarditis || id:finn-b-I9_ENDOCARD	rs12781711	2.55301e-08	0.884	0.00185668	31.1944
genus.RuminococcaceaeUCG013.id.11370	Endocarditis || id:finn-b-I9_ENDOCARD	rs16918863	4.15503e-06	0.00431301	0.00170204	21.5522
genus.RuminococcaceaeUCG013.id.11370	Endocarditis || id:finn-b-I9_ENDOCARD	rs2730183	8.43787e-06	0.9358	0.00117753	19.7704
genus.RuminococcaceaeUCG013.id.11370	Endocarditis || id:finn-b-I9_ENDOCARD	rs4385846	6.46209e-06	0.5528	0.00122757	20.6117
genus.RuminococcaceaeUCG013.id.11370	Endocarditis || id:finn-b-I9_ENDOCARD	rs75088940	2.55399e-06	0.5823	0.00140964	22.0722
genus.RuminococcaceaeUCG013.id.11370	Endocarditis || id:finn-b-I9_ENDOCARD	rs76973485	3.3498e-06	0.9166	0.00408655	21.7353
genus.RuminococcaceaeUCG013.id.11370	Endocarditis || id:finn-b-I9_ENDOCARD	rs7784330	8.1626e-06	0.9577	0.00117785	19.7735
genus.RuminococcaceaeUCG013.id.11370	Endocarditis || id:finn-b-I9_ENDOCARD	rs9313055	9.54713e-06	0.2962	0.00127291	20.0892
genus.RuminococcaceaeUCG014.id.11371	Endocarditis || id:finn-b-I9_ENDOCARD	rs10495392	9.96329e-06	0.5765	0.00139493	19.4166
genus.RuminococcaceaeUCG014.id.11371	Endocarditis || id:finn-b-I9_ENDOCARD	rs10791168	9.76182e-06	0.0549301	0.00136015	19.6142
genus.RuminococcaceaeUCG014.id.11371	Endocarditis || id:finn-b-I9_ENDOCARD	rs10941294	2.397e-06	0.9265	0.00174401	22.0356
genus.RuminococcaceaeUCG014.id.11371	Endocarditis || id:finn-b-I9_ENDOCARD	rs115777838	4.62331e-07	0.5907	0.00416639	23.7306
genus.RuminococcaceaeUCG014.id.11371	Endocarditis || id:finn-b-I9_ENDOCARD	rs12638134	1.21144e-06	0.8283	0.00164315	23.702
genus.RuminococcaceaeUCG014.id.11371	Endocarditis || id:finn-b-I9_ENDOCARD	rs34402072	9.80426e-06	0.7817	0.00139989	19.431
genus.RuminococcaceaeUCG014.id.11371	Endocarditis || id:finn-b-I9_ENDOCARD	rs56105232	2.9128e-06	0.5775	0.00235386	21.6783
genus.RuminococcaceaeUCG014.id.11371	Endocarditis || id:finn-b-I9_ENDOCARD	rs72809222	2.41191e-06	0.3599	0.00165516	23.078
genus.RuminococcaceaeUCG014.id.11371	Endocarditis || id:finn-b-I9_ENDOCARD	rs73186226	6.71749e-06	0.00541602	0.00152487	21.0112
genus.RuminococcaceaeUCG014.id.11371	Endocarditis || id:finn-b-I9_ENDOCARD	rs853612	9.75451e-06	0.1665	0.00135813	19.585
genus.RuminococcaceaeUCG014.id.11371	Endocarditis || id:finn-b-I9_ENDOCARD	rs995642	1.90222e-06	0.0825296	0.00156439	22.5625
genus.Ruminococcus1.id.11373	Endocarditis || id:finn-b-I9_ENDOCARD	rs10167839	8.09254e-06	0.5891	0.00120025	19.9516
genus.Ruminococcus1.id.11373	Endocarditis || id:finn-b-I9_ENDOCARD	rs11783695	4.72679e-06	0.4324	0.00124445	20.6886
genus.Ruminococcus1.id.11373	Endocarditis || id:finn-b-I9_ENDOCARD	rs17781867	1.96335e-06	0.0743995	0.00155015	22.2746
genus.Ruminococcus1.id.11373	Endocarditis || id:finn-b-I9_ENDOCARD	rs3819978	8.74133e-06	0.4715	0.00152946	19.5566
genus.Ruminococcus1.id.11373	Endocarditis || id:finn-b-I9_ENDOCARD	rs6105066	5.05914e-06	0.2237	0.00127256	20.4467
genus.Ruminococcus1.id.11373	Endocarditis || id:finn-b-I9_ENDOCARD	rs6493760	3.38363e-06	0.9937	0.0013214	21.3345
genus.Ruminococcus1.id.11373	Endocarditis || id:finn-b-I9_ENDOCARD	rs7117576	6.47979e-07	0.6162	0.001417	23.5612
genus.Ruminococcus1.id.11373	Endocarditis || id:finn-b-I9_ENDOCARD	rs7583465	2.55613e-06	0.6579	0.00132178	21.9521
genus.Ruminococcus1.id.11373	Endocarditis || id:finn-b-I9_ENDOCARD	rs78572139	5.23105e-06	0.774599	0.00171382	20.026
genus.Ruminococcus1.id.11373	Endocarditis || id:finn-b-I9_ENDOCARD	rs78613526	5.11425e-06	0.3913	0.0028494	20.7572
genus.Ruminococcus2.id.11374	Endocarditis || id:finn-b-I9_ENDOCARD	rs12406309	9.78953e-06	0.1473	0.00128463	19.7277
genus.Ruminococcus2.id.11374	Endocarditis || id:finn-b-I9_ENDOCARD	rs12986628	2.14202e-06	0.1808	0.0015319	22.5719
genus.Ruminococcus2.id.11374	Endocarditis || id:finn-b-I9_ENDOCARD	rs1819812	5.28435e-06	0.842	0.00139428	20.7563
genus.Ruminococcus2.id.11374	Endocarditis || id:finn-b-I9_ENDOCARD	rs2368224	3.6293e-06	0.8661	0.00680976	20.7339
genus.Ruminococcus2.id.11374	Endocarditis || id:finn-b-I9_ENDOCARD	rs2846589	7.58896e-06	0.5813	0.00134684	20.1246
genus.Ruminococcus2.id.11374	Endocarditis || id:finn-b-I9_ENDOCARD	rs2997412	4.22116e-06	0.2062	0.00140629	21.5943
genus.Ruminococcus2.id.11374	Endocarditis || id:finn-b-I9_ENDOCARD	rs4400279	5.79929e-06	0.00646502	0.00134737	20.6844
genus.Ruminococcus2.id.11374	Endocarditis || id:finn-b-I9_ENDOCARD	rs4799823	5.40138e-06	0.713001	0.00143765	21.0891
genus.Ruminococcus2.id.11374	Endocarditis || id:finn-b-I9_ENDOCARD	rs55707116	8.00593e-06	0.3599	0.00136376	20.9404
genus.Ruminococcus2.id.11374	Endocarditis || id:finn-b-I9_ENDOCARD	rs58681734	4.18175e-06	0.3275	0.0013199	20.2687
genus.Ruminococcus2.id.11374	Endocarditis || id:finn-b-I9_ENDOCARD	rs61791565	6.78933e-06	0.6255	0.0013027	19.9795
genus.Ruminococcus2.id.11374	Endocarditis || id:finn-b-I9_ENDOCARD	rs75140805	3.95297e-06	0.4019	0.00157631	22.4931
genus.Ruminococcus2.id.11374	Endocarditis || id:finn-b-I9_ENDOCARD	rs7635831	1.98054e-06	0.624901	0.00153665	22.9652
genus.Ruminococcus2.id.11374	Endocarditis || id:finn-b-I9_ENDOCARD	rs7693984	9.42134e-06	0.544	0.00134993	19.13
genus.Ruminococcus2.id.11374	Endocarditis || id:finn-b-I9_ENDOCARD	rs78120384	3.31185e-07	0.568	0.00396263	24.1887
genus.Sellimonas.id.14369	Endocarditis || id:finn-b-I9_ENDOCARD	rs113379006	7.20777e-06	0.299	0.00655015	20.7822
genus.Sellimonas.id.14369	Endocarditis || id:finn-b-I9_ENDOCARD	rs13417181	7.61748e-07	0.4411	0.00792921	24.3374
genus.Sellimonas.id.14369	Endocarditis || id:finn-b-I9_ENDOCARD	rs2016057	1.02698e-06	0.1767	0.00760319	24.1489
genus.Sellimonas.id.14369	Endocarditis || id:finn-b-I9_ENDOCARD	rs2187447	3.97806e-06	0.0438399	0.00698498	21.2852
genus.Sellimonas.id.14369	Endocarditis || id:finn-b-I9_ENDOCARD	rs2371572	4.46357e-07	0.9147	0.00810956	25.7703
genus.Sellimonas.id.14369	Endocarditis || id:finn-b-I9_ENDOCARD	rs41816	8.39372e-06	0.0400304	0.00650138	20.6265
genus.Sellimonas.id.14369	Endocarditis || id:finn-b-I9_ENDOCARD	rs4600608	4.94843e-06	0.504001	0.00663705	20.6656
genus.Sellimonas.id.14369	Endocarditis || id:finn-b-I9_ENDOCARD	rs553697	6.12773e-06	0.8905	0.00670756	20.5625
genus.Sellimonas.id.14369	Endocarditis || id:finn-b-I9_ENDOCARD	rs56203279	3.71999e-06	0.3929	0.00669544	21.2463
genus.Senegalimassilia.id.11160	Endocarditis || id:finn-b-I9_ENDOCARD	rs10036909	8.05438e-06	0.9928	0.00427013	21.4165
genus.Senegalimassilia.id.11160	Endocarditis || id:finn-b-I9_ENDOCARD	rs11787826	2.63466e-06	0.4999	0.00325171	22.5785
genus.Senegalimassilia.id.11160	Endocarditis || id:finn-b-I9_ENDOCARD	rs1990708	8.90578e-06	0.8127	0.00281987	19.5715
genus.Senegalimassilia.id.11160	Endocarditis || id:finn-b-I9_ENDOCARD	rs2017373	9.50288e-06	0.8396	0.00281929	19.5675
genus.Senegalimassilia.id.11160	Endocarditis || id:finn-b-I9_ENDOCARD	rs7225245	4.18017e-06	0.921	0.00310876	21.5828
genus.Slackia.id.825	Endocarditis || id:finn-b-I9_ENDOCARD	rs10409783	7.69592e-06	0.0393804	0.00339987	20.2607
genus.Slackia.id.825	Endocarditis || id:finn-b-I9_ENDOCARD	rs12440440	2.62872e-06	0.6077	0.0036816	22.3967
genus.Slackia.id.825	Endocarditis || id:finn-b-I9_ENDOCARD	rs16894137	2.71183e-06	0.0689604	0.00358238	21.7909
genus.Slackia.id.825	Endocarditis || id:finn-b-I9_ENDOCARD	rs35156985	8.05947e-06	0.2616	0.00334455	20.0105
genus.Slackia.id.825	Endocarditis || id:finn-b-I9_ENDOCARD	rs4492265	2.40925e-06	0.5668	0.00367135	22.3341
genus.Slackia.id.825	Endocarditis || id:finn-b-I9_ENDOCARD	rs8901	6.06998e-07	0.8463	0.00411242	25.0283
genus.Streptococcus.id.1853	Endocarditis || id:finn-b-I9_ENDOCARD	rs10028567	7.30343e-06	0.7123	0.00141114	23.0469
genus.Streptococcus.id.1853	Endocarditis || id:finn-b-I9_ENDOCARD	rs10448310	3.30706e-06	0.2889	0.00131958	21.6459
genus.Streptococcus.id.1853	Endocarditis || id:finn-b-I9_ENDOCARD	rs11110281	2.58314e-09	0.3152	0.00241328	36.5722
genus.Streptococcus.id.1853	Endocarditis || id:finn-b-I9_ENDOCARD	rs11720390	3.59482e-06	0.0993596	0.00144426	22.0105
genus.Streptococcus.id.1853	Endocarditis || id:finn-b-I9_ENDOCARD	rs11764382	1.28631e-06	0.1592	0.00142756	23.424
genus.Streptococcus.id.1853	Endocarditis || id:finn-b-I9_ENDOCARD	rs17708276	3.04096e-06	0.8452	0.00132852	21.6518
genus.Streptococcus.id.1853	Endocarditis || id:finn-b-I9_ENDOCARD	rs1918540	2.44067e-06	0.4419	0.00132126	21.6589
genus.Streptococcus.id.1853	Endocarditis || id:finn-b-I9_ENDOCARD	rs2370083	9.75245e-06	0.2457	0.00118551	19.317
genus.Streptococcus.id.1853	Endocarditis || id:finn-b-I9_ENDOCARD	rs4968759	3.78116e-06	0.3806	0.00128797	21.1268
genus.Streptococcus.id.1853	Endocarditis || id:finn-b-I9_ENDOCARD	rs57646748	5.4754e-06	0.4009	0.00128635	20.527
genus.Streptococcus.id.1853	Endocarditis || id:finn-b-I9_ENDOCARD	rs6806351	4.93869e-06	0.8149	0.00134532	21.515
genus.Streptococcus.id.1853	Endocarditis || id:finn-b-I9_ENDOCARD	rs71481756	6.51476e-06	0.168	0.0013783	20.0461
genus.Streptococcus.id.1853	Endocarditis || id:finn-b-I9_ENDOCARD	rs7916711	2.71702e-06	0.0296702	0.00146314	22.4071
genus.Streptococcus.id.1853	Endocarditis || id:finn-b-I9_ENDOCARD	rs9903102	4.17998e-06	0.2127	0.0012728	20.8776
genus.Subdoligranulum.id.2070	Endocarditis || id:finn-b-I9_ENDOCARD	rs10065321	2.10155e-06	0.4352	0.00127792	22.5035
genus.Subdoligranulum.id.2070	Endocarditis || id:finn-b-I9_ENDOCARD	rs10497836	8.37954e-06	0.3895	0.0011078	19.4934
genus.Subdoligranulum.id.2070	Endocarditis || id:finn-b-I9_ENDOCARD	rs1667315	6.72143e-06	0.2469	0.00115735	20.3744
genus.Subdoligranulum.id.2070	Endocarditis || id:finn-b-I9_ENDOCARD	rs2114677	2.71726e-06	0.5118	0.00130698	20.3685
genus.Subdoligranulum.id.2070	Endocarditis || id:finn-b-I9_ENDOCARD	rs2171249	4.50556e-06	0.681999	0.00142536	20.9498
genus.Subdoligranulum.id.2070	Endocarditis || id:finn-b-I9_ENDOCARD	rs35940633	4.21698e-06	0.7975	0.00122585	21.5769
genus.Subdoligranulum.id.2070	Endocarditis || id:finn-b-I9_ENDOCARD	rs3761728	3.86747e-06	0.791899	0.00118844	20.9033
genus.Subdoligranulum.id.2070	Endocarditis || id:finn-b-I9_ENDOCARD	rs4347804	2.18405e-06	0.8708	0.00498183	21.5792
genus.Subdoligranulum.id.2070	Endocarditis || id:finn-b-I9_ENDOCARD	rs6555306	2.80664e-06	0.2234	0.0012892	22.705
genus.Subdoligranulum.id.2070	Endocarditis || id:finn-b-I9_ENDOCARD	rs75158211	7.52162e-06	0.3198	0.00119972	20.6156
genus.Subdoligranulum.id.2070	Endocarditis || id:finn-b-I9_ENDOCARD	rs76528319	7.41394e-06	0.8325	0.00250621	21.2709
genus.Sutterella.id.2896	Endocarditis || id:finn-b-I9_ENDOCARD	rs1145877	7.19949e-06	0.3182	0.00154541	20.5068
genus.Sutterella.id.2896	Endocarditis || id:finn-b-I9_ENDOCARD	rs11591622	6.49857e-06	0.5872	0.00163832	20.68
genus.Sutterella.id.2896	Endocarditis || id:finn-b-I9_ENDOCARD	rs13173038	2.72984e-06	0.6826	0.0016907	22.4278
genus.Sutterella.id.2896	Endocarditis || id:finn-b-I9_ENDOCARD	rs143438747	3.28021e-06	0.579201	0.0024042	22.572
genus.Sutterella.id.2896	Endocarditis || id:finn-b-I9_ENDOCARD	rs2050185	7.96955e-06	0.8602	0.00150441	19.9499
genus.Sutterella.id.2896	Endocarditis || id:finn-b-I9_ENDOCARD	rs2321387	1.86519e-06	0.1511	0.00170831	22.6738
genus.Sutterella.id.2896	Endocarditis || id:finn-b-I9_ENDOCARD	rs2613606	7.2023e-06	0.3057	0.00151686	20.1244
genus.Sutterella.id.2896	Endocarditis || id:finn-b-I9_ENDOCARD	rs607327	6.6306e-06	0.659601	0.0015135	20.0827
genus.Sutterella.id.2896	Endocarditis || id:finn-b-I9_ENDOCARD	rs62501473	5.51851e-06	0.1393	0.00168899	21.588
genus.Sutterella.id.2896	Endocarditis || id:finn-b-I9_ENDOCARD	rs7499539	2.35769e-06	0.3852	0.00167379	22.2183
genus.Sutterella.id.2896	Endocarditis || id:finn-b-I9_ENDOCARD	rs7638039	8.66397e-06	0.4352	0.00151903	20.1335
genus.Sutterella.id.2896	Endocarditis || id:finn-b-I9_ENDOCARD	rs9350083	8.22778e-06	0.733599	0.00147752	19.6091
genus.Terrisporobacter.id.11348	Endocarditis || id:finn-b-I9_ENDOCARD	rs1883097	4.15789e-07	0.4715	0.0055853	24.7976
genus.Terrisporobacter.id.11348	Endocarditis || id:finn-b-I9_ENDOCARD	rs2569953	8.95009e-06	0.7362	0.00296377	19.723
genus.Terrisporobacter.id.11348	Endocarditis || id:finn-b-I9_ENDOCARD	rs2872237	3.97135e-06	0.1765	0.00322202	21.431
genus.Terrisporobacter.id.11348	Endocarditis || id:finn-b-I9_ENDOCARD	rs58405430	7.9371e-06	0.0218701	0.00322542	19.9782
genus.Terrisporobacter.id.11348	Endocarditis || id:finn-b-I9_ENDOCARD	rs7184125	8.48103e-06	0.5869	0.00315549	19.7209
genus.Turicibacter.id.2162	Endocarditis || id:finn-b-I9_ENDOCARD	rs11054680	2.30977e-06	0.00377398	0.00238004	21.2949
genus.Turicibacter.id.2162	Endocarditis || id:finn-b-I9_ENDOCARD	rs11666533	7.37109e-06	0.3362	0.00244267	20.2112
genus.Turicibacter.id.2162	Endocarditis || id:finn-b-I9_ENDOCARD	rs12603364	8.66598e-07	0.171	0.00269959	24.1482
genus.Turicibacter.id.2162	Endocarditis || id:finn-b-I9_ENDOCARD	rs149744580	7.00965e-08	0.1978	0.00341709	28.9974
genus.Turicibacter.id.2162	Endocarditis || id:finn-b-I9_ENDOCARD	rs2834977	3.95588e-06	0.8797	0.00237006	21.2482
genus.Turicibacter.id.2162	Endocarditis || id:finn-b-I9_ENDOCARD	rs2952020	5.63308e-06	0.9486	0.00233793	20.9665
genus.Turicibacter.id.2162	Endocarditis || id:finn-b-I9_ENDOCARD	rs3734633	5.31914e-06	0.9156	0.00235119	20.3244
genus.Turicibacter.id.2162	Endocarditis || id:finn-b-I9_ENDOCARD	rs4869133	2.55369e-06	0.226	0.00281091	23.2667
genus.Turicibacter.id.2162	Endocarditis || id:finn-b-I9_ENDOCARD	rs55756211	2.80533e-06	0.555199	0.00255204	22.871
genus.Turicibacter.id.2162	Endocarditis || id:finn-b-I9_ENDOCARD	rs7199484	5.76664e-06	0.8222	0.00232558	20.8532
genus.Tyzzerella3.id.11335	Endocarditis || id:finn-b-I9_ENDOCARD	rs10898797	8.85446e-06	0.7927	0.00367263	19.85
genus.Tyzzerella3.id.11335	Endocarditis || id:finn-b-I9_ENDOCARD	rs112102233	6.17669e-06	0.478	0.00529534	20.5222
genus.Tyzzerella3.id.11335	Endocarditis || id:finn-b-I9_ENDOCARD	rs1232220	7.90792e-06	0.5478	0.00407144	20.4323
genus.Tyzzerella3.id.11335	Endocarditis || id:finn-b-I9_ENDOCARD	rs17706273	5.87816e-07	0.01236	0.00481802	26.1094
genus.Tyzzerella3.id.11335	Endocarditis || id:finn-b-I9_ENDOCARD	rs191093	6.76393e-06	0.9845	0.00436605	20.2552
genus.Tyzzerella3.id.11335	Endocarditis || id:finn-b-I9_ENDOCARD	rs4904512	3.09269e-06	0.6402	0.00404463	21.9054
genus.Tyzzerella3.id.11335	Endocarditis || id:finn-b-I9_ENDOCARD	rs55799124	1.3355e-06	0.4584	0.00426673	22.9677
genus.Tyzzerella3.id.11335	Endocarditis || id:finn-b-I9_ENDOCARD	rs67476743	3.74049e-09	0.6226	0.00710973	35.4165
genus.Tyzzerella3.id.11335	Endocarditis || id:finn-b-I9_ENDOCARD	rs6920448	4.15376e-06	0.778001	0.00424186	21.3337
genus.Tyzzerella3.id.11335	Endocarditis || id:finn-b-I9_ENDOCARD	rs7019909	1.7612e-06	0.710799	0.00421675	22.8414
genus.Tyzzerella3.id.11335	Endocarditis || id:finn-b-I9_ENDOCARD	rs7333521	4.87602e-06	0.3483	0.00480216	20.9082
genus.Tyzzerella3.id.11335	Endocarditis || id:finn-b-I9_ENDOCARD	rs75091807	1.70674e-06	0.4565	0.00502327	23.3196
genus.Tyzzerella3.id.11335	Endocarditis || id:finn-b-I9_ENDOCARD	rs7561370	1.51605e-06	0.4916	0.00388668	21.0466
genus.Veillonella.id.2198	Endocarditis || id:finn-b-I9_ENDOCARD	rs1882878	2.98089e-06	0.0188001	0.00236611	22.0096
genus.Veillonella.id.2198	Endocarditis || id:finn-b-I9_ENDOCARD	rs2013594	3.42129e-06	0.4259	0.00231943	21.5767
genus.Veillonella.id.2198	Endocarditis || id:finn-b-I9_ENDOCARD	rs55807413	5.51435e-06	0.2404	0.00236424	20.3996
genus.Veillonella.id.2198	Endocarditis || id:finn-b-I9_ENDOCARD	rs62376424	3.65453e-06	0.8219	0.00240979	21.7333
genus.Veillonella.id.2198	Endocarditis || id:finn-b-I9_ENDOCARD	rs6656807	5.49694e-06	0.01679	0.00231261	20.8548
genus.Veillonella.id.2198	Endocarditis || id:finn-b-I9_ENDOCARD	rs742016	4.65692e-06	0.2366	0.0022733	21.1375
genus.Victivallis.id.2256	Endocarditis || id:finn-b-I9_ENDOCARD	rs11899949	2.7671e-06	0.9088	0.00681473	22.341
genus.Victivallis.id.2256	Endocarditis || id:finn-b-I9_ENDOCARD	rs12512543	2.5413e-06	0.6732	0.00693916	22.619
genus.Victivallis.id.2256	Endocarditis || id:finn-b-I9_ENDOCARD	rs173120	7.65253e-06	0.232	0.00648073	21.2715
genus.Victivallis.id.2256	Endocarditis || id:finn-b-I9_ENDOCARD	rs1882775	8.72833e-06	0.2718	0.00596809	19.5488
genus.Victivallis.id.2256	Endocarditis || id:finn-b-I9_ENDOCARD	rs2546432	9.93269e-06	0.4961	0.00599875	19.6981
genus.Victivallis.id.2256	Endocarditis || id:finn-b-I9_ENDOCARD	rs342302	8.15946e-06	0.4884	0.0057522	18.878
genus.Victivallis.id.2256	Endocarditis || id:finn-b-I9_ENDOCARD	rs4764863	8.2222e-07	0.0462498	0.00742206	24.4068
genus.Victivallis.id.2256	Endocarditis || id:finn-b-I9_ENDOCARD	rs4895919	2.75199e-06	0.8936	0.0068145	22.3128
genus.Victivallis.id.2256	Endocarditis || id:finn-b-I9_ENDOCARD	rs56349194	6.25748e-07	0.6349	0.00768611	25.2818
genus.Victivallis.id.2256	Endocarditis || id:finn-b-I9_ENDOCARD	rs911666	7.65252e-06	0.6291	0.00618049	20.3048
order.Actinomycetales.id.420	Endocarditis || id:finn-b-I9_ENDOCARD	rs2889192	3.96723e-06	0.5358	0.00265917	20.5542
order.Actinomycetales.id.420	Endocarditis || id:finn-b-I9_ENDOCARD	rs34583783	5.53884e-06	0.5014	0.00283387	21.9084
order.Actinomycetales.id.420	Endocarditis || id:finn-b-I9_ENDOCARD	rs35011108	1.87658e-06	0.3235	0.00629604	22.9868
order.Actinomycetales.id.420	Endocarditis || id:finn-b-I9_ENDOCARD	rs4073240	5.67895e-06	0.2526	0.00268168	20.7287
order.Actinomycetales.id.420	Endocarditis || id:finn-b-I9_ENDOCARD	rs58484246	6.67477e-06	0.7985	0.00260478	20.1327
order.Bacillales.id.1674	Endocarditis || id:finn-b-I9_ENDOCARD	rs10233278	3.50803e-06	0.5158	0.00672169	21.9054
order.Bacillales.id.1674	Endocarditis || id:finn-b-I9_ENDOCARD	rs10410917	5.57348e-06	0.8219	0.00646071	21.0493
order.Bacillales.id.1674	Endocarditis || id:finn-b-I9_ENDOCARD	rs11034576	8.85974e-06	0.8327	0.006658	20.6039
order.Bacillales.id.1674	Endocarditis || id:finn-b-I9_ENDOCARD	rs11207728	5.73457e-06	0.8199	0.0063861	20.8047
order.Bacillales.id.1674	Endocarditis || id:finn-b-I9_ENDOCARD	rs11844714	5.06212e-06	0.8	0.00614193	20.0043
order.Bacillales.id.1674	Endocarditis || id:finn-b-I9_ENDOCARD	rs1287018	9.87091e-06	0.646501	0.00605786	19.5338
order.Bacillales.id.1674	Endocarditis || id:finn-b-I9_ENDOCARD	rs4617108	1.97506e-06	0.0746105	0.00736912	22.3903
order.Bacillales.id.1674	Endocarditis || id:finn-b-I9_ENDOCARD	rs62640857	4.49259e-06	0.3658	0.00633728	20.6191
order.Bacillales.id.1674	Endocarditis || id:finn-b-I9_ENDOCARD	rs74420793	3.07323e-06	0.4336	0.00697528	21.5997
order.Bacteroidales.id.913	Endocarditis || id:finn-b-I9_ENDOCARD	rs11146701	7.08228e-06	0.6016	0.0011068	20.1861
order.Bacteroidales.id.913	Endocarditis || id:finn-b-I9_ENDOCARD	rs17343978	8.35928e-06	0.9752	0.00114786	21.0668
order.Bacteroidales.id.913	Endocarditis || id:finn-b-I9_ENDOCARD	rs2032750	1.91509e-06	0.3115	0.0012676	22.6567
order.Bacteroidales.id.913	Endocarditis || id:finn-b-I9_ENDOCARD	rs4146051	8.76426e-06	0.7377	0.00167749	19.1051
order.Bacteroidales.id.913	Endocarditis || id:finn-b-I9_ENDOCARD	rs4916508	8.47116e-06	0.0748393	0.00107086	19.6413
order.Bacteroidales.id.913	Endocarditis || id:finn-b-I9_ENDOCARD	rs55773148	3.89585e-07	0.05754	0.00231605	26.3413
order.Bacteroidales.id.913	Endocarditis || id:finn-b-I9_ENDOCARD	rs62531359	9.08665e-06	0.788199	0.00104368	19.1381
order.Bacteroidales.id.913	Endocarditis || id:finn-b-I9_ENDOCARD	rs62575403	7.06129e-06	0.252	0.002092	20.2636
order.Bacteroidales.id.913	Endocarditis || id:finn-b-I9_ENDOCARD	rs72706335	7.65519e-06	0.3077	0.00529395	20.3145
order.Bacteroidales.id.913	Endocarditis || id:finn-b-I9_ENDOCARD	rs73975615	1.21616e-06	0.1412	0.00649103	21.874
order.Bacteroidales.id.913	Endocarditis || id:finn-b-I9_ENDOCARD	rs7631304	8.36781e-07	0.6655	0.00128518	23.5902
order.Bacteroidales.id.913	Endocarditis || id:finn-b-I9_ENDOCARD	rs79585701	9.98589e-06	0.6058	0.00101834	18.6872
order.Bacteroidales.id.913	Endocarditis || id:finn-b-I9_ENDOCARD	rs929878	4.73377e-06	0.4823	0.00111006	20.3723
order.Bifidobacteriales.id.432	Endocarditis || id:finn-b-I9_ENDOCARD	rs10831953	9.94742e-06	0.1468	0.00126369	18.8693
order.Bifidobacteriales.id.432	Endocarditis || id:finn-b-I9_ENDOCARD	rs12446429	8.52886e-06	0.6928	0.00128636	18.04
order.Bifidobacteriales.id.432	Endocarditis || id:finn-b-I9_ENDOCARD	rs13020688	1.57375e-06	0.735201	0.00154478	22.8872
order.Bifidobacteriales.id.432	Endocarditis || id:finn-b-I9_ENDOCARD	rs182549	5.942e-20	0.7817	0.00569206	85.3717
order.Bifidobacteriales.id.432	Endocarditis || id:finn-b-I9_ENDOCARD	rs4957061	1.1517e-06	0.954	0.00160368	23.7614
order.Bifidobacteriales.id.432	Endocarditis || id:finn-b-I9_ENDOCARD	rs540489	5.36811e-06	0.698601	0.00142495	20.9567
order.Bifidobacteriales.id.432	Endocarditis || id:finn-b-I9_ENDOCARD	rs55888705	8.66208e-06	0.3992	0.00132679	19.8114
order.Bifidobacteriales.id.432	Endocarditis || id:finn-b-I9_ENDOCARD	rs6899771	7.27995e-06	0.4117	0.00143739	20.3655
order.Bifidobacteriales.id.432	Endocarditis || id:finn-b-I9_ENDOCARD	rs7174549	6.8678e-06	0.482	0.00131188	19.5898
order.Bifidobacteriales.id.432	Endocarditis || id:finn-b-I9_ENDOCARD	rs7322849	1.74032e-08	0.2329	0.00202901	30.3202
order.Bifidobacteriales.id.432	Endocarditis || id:finn-b-I9_ENDOCARD	rs73797465	4.8495e-06	0.4119	0.00138078	20.4542
order.Bifidobacteriales.id.432	Endocarditis || id:finn-b-I9_ENDOCARD	rs857444	3.82492e-06	0.49	0.00141131	21.0752
order.Burkholderiales.id.2874	Endocarditis || id:finn-b-I9_ENDOCARD	rs1511453	8.00097e-06	0.3167	0.00122319	20.8564
order.Burkholderiales.id.2874	Endocarditis || id:finn-b-I9_ENDOCARD	rs1928341	4.51508e-06	0.6648	0.00123188	21.0837
order.Burkholderiales.id.2874	Endocarditis || id:finn-b-I9_ENDOCARD	rs2321387	3.25787e-06	0.1511	0.00125811	21.5319
order.Burkholderiales.id.2874	Endocarditis || id:finn-b-I9_ENDOCARD	rs2613606	4.13357e-06	0.3057	0.00122166	20.9038
order.Burkholderiales.id.2874	Endocarditis || id:finn-b-I9_ENDOCARD	rs4033856	5.66823e-07	0.1229	0.00155541	24.7618
order.Burkholderiales.id.2874	Endocarditis || id:finn-b-I9_ENDOCARD	rs6087811	2.88374e-07	0.5507	0.00161566	26.1077
order.Burkholderiales.id.2874	Endocarditis || id:finn-b-I9_ENDOCARD	rs62191117	2.79099e-07	0.6787	0.00155003	26.3495
order.Burkholderiales.id.2874	Endocarditis || id:finn-b-I9_ENDOCARD	rs62395635	2.90228e-06	0.652701	0.00143361	21.6212
order.Burkholderiales.id.2874	Endocarditis || id:finn-b-I9_ENDOCARD	rs75242906	9.74519e-06	0.7987	0.00171558	18.4983
order.Burkholderiales.id.2874	Endocarditis || id:finn-b-I9_ENDOCARD	rs7638039	4.83593e-06	0.4352	0.00122928	21.017
order.Clostridiales.id.1863	Endocarditis || id:finn-b-I9_ENDOCARD	rs10774377	3.80899e-06	0.9611	0.00114989	21.0995
order.Clostridiales.id.1863	Endocarditis || id:finn-b-I9_ENDOCARD	rs112334273	4.07257e-07	0.779399	0.00138078	25.1857
order.Clostridiales.id.1863	Endocarditis || id:finn-b-I9_ENDOCARD	rs13105690	9.36806e-06	0.193	0.00108501	19.9186
order.Clostridiales.id.1863	Endocarditis || id:finn-b-I9_ENDOCARD	rs13179700	3.52111e-06	0.9383	0.00118459	21.7464
order.Clostridiales.id.1863	Endocarditis || id:finn-b-I9_ENDOCARD	rs1842454	9.91744e-06	0.543599	0.00099304	18.2285
order.Clostridiales.id.1863	Endocarditis || id:finn-b-I9_ENDOCARD	rs2273429	4.16871e-06	0.1299	0.00122549	22.4969
order.Clostridiales.id.1863	Endocarditis || id:finn-b-I9_ENDOCARD	rs290772	9.99759e-06	0.513	0.00107449	18.4227
order.Clostridiales.id.1863	Endocarditis || id:finn-b-I9_ENDOCARD	rs6442336	9.62568e-06	0.7719	0.00106036	19.4582
order.Clostridiales.id.1863	Endocarditis || id:finn-b-I9_ENDOCARD	rs6814436	9.06288e-07	0.668199	0.00131804	24.1968
order.Clostridiales.id.1863	Endocarditis || id:finn-b-I9_ENDOCARD	rs6815608	3.71989e-07	0.484299	0.0014542	24.3628
order.Clostridiales.id.1863	Endocarditis || id:finn-b-I9_ENDOCARD	rs72738886	8.41577e-06	0.3765	0.00121852	20.6571
order.Clostridiales.id.1863	Endocarditis || id:finn-b-I9_ENDOCARD	rs72915163	1.39104e-06	0.7759	0.00126322	23.1651
order.Coriobacteriales.id.810	Endocarditis || id:finn-b-I9_ENDOCARD	rs11250875	4.82844e-06	0.849	0.00121548	21.5256
order.Coriobacteriales.id.810	Endocarditis || id:finn-b-I9_ENDOCARD	rs11656361	8.02017e-06	0.6071	0.00116253	19.3939
order.Coriobacteriales.id.810	Endocarditis || id:finn-b-I9_ENDOCARD	rs12974142	8.51232e-06	0.3776	0.00113962	19.8646
order.Coriobacteriales.id.810	Endocarditis || id:finn-b-I9_ENDOCARD	rs13307134	7.79931e-06	0.0265003	0.00114401	20.0718
order.Coriobacteriales.id.810	Endocarditis || id:finn-b-I9_ENDOCARD	rs1397793	9.77381e-06	0.02305	0.00112179	19.6815
order.Coriobacteriales.id.810	Endocarditis || id:finn-b-I9_ENDOCARD	rs1816223	4.84114e-06	0.5783	0.00116636	20.6523
order.Coriobacteriales.id.810	Endocarditis || id:finn-b-I9_ENDOCARD	rs240104	1.51603e-06	0.2296	0.00128595	22.6296
order.Coriobacteriales.id.810	Endocarditis || id:finn-b-I9_ENDOCARD	rs2442778	9.02703e-06	0.6482	0.00150271	20.2719
order.Coriobacteriales.id.810	Endocarditis || id:finn-b-I9_ENDOCARD	rs3025411	8.26912e-06	0.7643	0.00124713	19.5657
order.Coriobacteriales.id.810	Endocarditis || id:finn-b-I9_ENDOCARD	rs34739816	3.88358e-06	0.1118	0.00129988	21.5943
order.Coriobacteriales.id.810	Endocarditis || id:finn-b-I9_ENDOCARD	rs67561917	5.39129e-06	0.379	0.00123823	21.4863
order.Coriobacteriales.id.810	Endocarditis || id:finn-b-I9_ENDOCARD	rs719099	5.43317e-07	0.9455	0.00140919	24.9568
order.Coriobacteriales.id.810	Endocarditis || id:finn-b-I9_ENDOCARD	rs8010111	6.89624e-06	0.2952	0.00126935	20.3278
order.Desulfovibrionales.id.3156	Endocarditis || id:finn-b-I9_ENDOCARD	rs112381107	3.21653e-06	0.6079	0.00472411	21.1363
order.Desulfovibrionales.id.3156	Endocarditis || id:finn-b-I9_ENDOCARD	rs11599763	2.60698e-06	0.627001	0.00147086	22.3046
order.Desulfovibrionales.id.3156	Endocarditis || id:finn-b-I9_ENDOCARD	rs17791387	2.25294e-06	0.9527	0.00147405	22.2098
order.Desulfovibrionales.id.3156	Endocarditis || id:finn-b-I9_ENDOCARD	rs186073	8.74432e-06	0.1096	0.00134135	19.931
order.Desulfovibrionales.id.3156	Endocarditis || id:finn-b-I9_ENDOCARD	rs2692012	2.27021e-06	0.7865	0.001496	19.5969
order.Desulfovibrionales.id.3156	Endocarditis || id:finn-b-I9_ENDOCARD	rs2838334	4.16791e-06	0.4893	0.00138379	20.9824
order.Desulfovibrionales.id.3156	Endocarditis || id:finn-b-I9_ENDOCARD	rs3935584	7.1974e-06	0.9864	0.00135422	20.5306
order.Desulfovibrionales.id.3156	Endocarditis || id:finn-b-I9_ENDOCARD	rs4506934	2.42998e-06	0.4817	0.0014887	22.416
order.Desulfovibrionales.id.3156	Endocarditis || id:finn-b-I9_ENDOCARD	rs6058181	2.5277e-07	0.3359	0.00168081	25.3792
order.Desulfovibrionales.id.3156	Endocarditis || id:finn-b-I9_ENDOCARD	rs62020470	7.50981e-06	0.778001	0.00129491	19.6329
order.Desulfovibrionales.id.3156	Endocarditis || id:finn-b-I9_ENDOCARD	rs72647048	9.00294e-06	0.4581	0.00134777	20.4355
order.Desulfovibrionales.id.3156	Endocarditis || id:finn-b-I9_ENDOCARD	rs9928243	3.96636e-06	0.479001	0.00140993	21.3779
order.Enterobacteriales.id.3468	Endocarditis || id:finn-b-I9_ENDOCARD	rs11026530	9.42684e-06	0.9181	0.00144201	19.4706
order.Enterobacteriales.id.3468	Endocarditis || id:finn-b-I9_ENDOCARD	rs2374342	4.51618e-06	0.7331	0.00156937	21.3376
order.Enterobacteriales.id.3468	Endocarditis || id:finn-b-I9_ENDOCARD	rs35673018	7.63109e-06	0.0913692	0.00147283	19.653
order.Enterobacteriales.id.3468	Endocarditis || id:finn-b-I9_ENDOCARD	rs504442	5.17092e-06	0.4048	0.00145103	19.7279
order.Enterobacteriales.id.3468	Endocarditis || id:finn-b-I9_ENDOCARD	rs62210023	3.13163e-06	0.0580297	0.0016064	21.7422
order.Enterobacteriales.id.3468	Endocarditis || id:finn-b-I9_ENDOCARD	rs78143293	1.19564e-06	0.4493	0.00182363	24.7918
order.Enterobacteriales.id.3468	Endocarditis || id:finn-b-I9_ENDOCARD	rs79757635	9.31857e-06	0.9724	0.00145979	19.6146
order.Erysipelotrichales.id.2148	Endocarditis || id:finn-b-I9_ENDOCARD	rs1074800	6.14583e-06	0.4066	0.0011489	20.459
order.Erysipelotrichales.id.2148	Endocarditis || id:finn-b-I9_ENDOCARD	rs10781552	2.33114e-06	0.8251	0.00127082	22.6329
order.Erysipelotrichales.id.2148	Endocarditis || id:finn-b-I9_ENDOCARD	rs17530232	2.79123e-06	0.8539	0.00126448	21.0423
order.Erysipelotrichales.id.2148	Endocarditis || id:finn-b-I9_ENDOCARD	rs1884466	9.52701e-06	0.5325	0.00108435	19.7598
order.Erysipelotrichales.id.2148	Endocarditis || id:finn-b-I9_ENDOCARD	rs2300774	8.95466e-07	0.9852	0.00132107	24.0937
order.Erysipelotrichales.id.2148	Endocarditis || id:finn-b-I9_ENDOCARD	rs290833	8.029e-06	0.3175	0.00111993	19.9425
order.Erysipelotrichales.id.2148	Endocarditis || id:finn-b-I9_ENDOCARD	rs35161940	1.8451e-06	0.8664	0.00126785	23.1182
order.Erysipelotrichales.id.2148	Endocarditis || id:finn-b-I9_ENDOCARD	rs4078432	4.23104e-06	0.3415	0.00116372	20.7232
order.Erysipelotrichales.id.2148	Endocarditis || id:finn-b-I9_ENDOCARD	rs56970041	5.40344e-06	0.0656206	0.00106312	19.3854
order.Erysipelotrichales.id.2148	Endocarditis || id:finn-b-I9_ENDOCARD	rs62504403	1.12265e-07	0.2093	0.00166814	28.3706
order.Erysipelotrichales.id.2148	Endocarditis || id:finn-b-I9_ENDOCARD	rs7234058	9.12341e-07	0.5848	0.00140531	23.7438
order.Erysipelotrichales.id.2148	Endocarditis || id:finn-b-I9_ENDOCARD	rs7826267	9.28449e-06	0.0152901	0.00100871	17.755
order.Erysipelotrichales.id.2148	Endocarditis || id:finn-b-I9_ENDOCARD	rs8003149	4.08475e-06	0.8067	0.00116539	21.2477
order.Gastranaerophilales.id.1591	Endocarditis || id:finn-b-I9_ENDOCARD	rs11150282	7.36053e-07	0.6562	0.00421852	24.8337
order.Gastranaerophilales.id.1591	Endocarditis || id:finn-b-I9_ENDOCARD	rs113884518	7.73987e-06	0.8202	0.00459214	20.4463
order.Gastranaerophilales.id.1591	Endocarditis || id:finn-b-I9_ENDOCARD	rs28678345	8.05953e-06	0.4362	0.00471551	20.4344
order.Gastranaerophilales.id.1591	Endocarditis || id:finn-b-I9_ENDOCARD	rs367480	7.52418e-06	0.0837491	0.00347445	20.4871
order.Gastranaerophilales.id.1591	Endocarditis || id:finn-b-I9_ENDOCARD	rs4129395	1.21742e-06	0.9821	0.00403849	23.8264
order.Gastranaerophilales.id.1591	Endocarditis || id:finn-b-I9_ENDOCARD	rs789069	6.50003e-06	0.857	0.00335018	19.725
order.Gastranaerophilales.id.1591	Endocarditis || id:finn-b-I9_ENDOCARD	rs79790072	3.5381e-06	0.2178	0.0052057	21.4655
order.Gastranaerophilales.id.1591	Endocarditis || id:finn-b-I9_ENDOCARD	rs8028558	9.78236e-06	0.9229	0.00332666	19.6027
order.Gastranaerophilales.id.1591	Endocarditis || id:finn-b-I9_ENDOCARD	rs9864379	4.65873e-08	0.3035	0.00518719	30.0653
order.Lactobacillales.id.1800	Endocarditis || id:finn-b-I9_ENDOCARD	rs11110282	3.95665e-06	0.3601	0.00138271	22.0903
order.Lactobacillales.id.1800	Endocarditis || id:finn-b-I9_ENDOCARD	rs11627423	5.08753e-06	0.9442	0.00119676	20.6965
order.Lactobacillales.id.1800	Endocarditis || id:finn-b-I9_ENDOCARD	rs11730038	5.09746e-06	0.1172	0.00127089	22.0055
order.Lactobacillales.id.1800	Endocarditis || id:finn-b-I9_ENDOCARD	rs12797734	7.76523e-06	0.4677	0.00119956	20.1984
order.Lactobacillales.id.1800	Endocarditis || id:finn-b-I9_ENDOCARD	rs1595463	7.44354e-06	0.7733	0.00112429	19.4428
order.Lactobacillales.id.1800	Endocarditis || id:finn-b-I9_ENDOCARD	rs2370083	8.33495e-06	0.2457	0.00115121	19.8018
order.Lactobacillales.id.1800	Endocarditis || id:finn-b-I9_ENDOCARD	rs2952251	3.36461e-07	0.484	0.00148445	25.6834
order.Lactobacillales.id.1800	Endocarditis || id:finn-b-I9_ENDOCARD	rs34989881	4.09354e-06	0.3951	0.00163842	21.2015
order.Lactobacillales.id.1800	Endocarditis || id:finn-b-I9_ENDOCARD	rs35344081	4.16066e-07	0.1213	0.00146953	25.4456
order.Lactobacillales.id.1800	Endocarditis || id:finn-b-I9_ENDOCARD	rs4028634	1.34806e-06	0.0927705	0.00135296	23.4284
order.Lactobacillales.id.1800	Endocarditis || id:finn-b-I9_ENDOCARD	rs57872228	2.58252e-06	0.3021	0.00126687	21.9332
order.Lactobacillales.id.1800	Endocarditis || id:finn-b-I9_ENDOCARD	rs74663707	8.39558e-06	0.9549	0.00121799	19.1373
order.Lactobacillales.id.1800	Endocarditis || id:finn-b-I9_ENDOCARD	rs77558518	1.67435e-06	0.3509	0.00143833	22.695
order.Lactobacillales.id.1800	Endocarditis || id:finn-b-I9_ENDOCARD	rs78938557	2.31087e-06	0.7712	0.00134549	20.4117
order.Lactobacillales.id.1800	Endocarditis || id:finn-b-I9_ENDOCARD	rs9581006	1.76596e-06	0.1895	0.00545631	23.1629
order.Methanobacteriales.id.120	Endocarditis || id:finn-b-I9_ENDOCARD	rs10202904	3.0143e-07	0.9181	0.0071944	26.7615
order.Methanobacteriales.id.120	Endocarditis || id:finn-b-I9_ENDOCARD	rs10424197	9.27887e-06	0.785301	0.0054385	20.2106
order.Methanobacteriales.id.120	Endocarditis || id:finn-b-I9_ENDOCARD	rs4257531	7.44344e-06	0.2133	0.00638799	20.3158
order.Methanobacteriales.id.120	Endocarditis || id:finn-b-I9_ENDOCARD	rs56131665	6.17992e-06	0.552699	0.00575632	20.669
order.Methanobacteriales.id.120	Endocarditis || id:finn-b-I9_ENDOCARD	rs6508769	8.22529e-06	0.00569705	0.00595062	19.8564
order.Methanobacteriales.id.120	Endocarditis || id:finn-b-I9_ENDOCARD	rs6776814	1.63062e-06	0.9347	0.00689353	23.4827
order.Methanobacteriales.id.120	Endocarditis || id:finn-b-I9_ENDOCARD	rs73068003	8.44583e-06	0.5911	0.00544613	20.2063
order.Methanobacteriales.id.120	Endocarditis || id:finn-b-I9_ENDOCARD	rs73457410	1.40855e-06	0.4774	0.00690733	24.316
order.Methanobacteriales.id.120	Endocarditis || id:finn-b-I9_ENDOCARD	rs75208022	5.92103e-06	0.1959	0.00673883	21.7173
order.Methanobacteriales.id.120	Endocarditis || id:finn-b-I9_ENDOCARD	rs894996	1.87557e-06	0.1996	0.00647993	23.3495
order.MollicutesRF9.id.11579	Endocarditis || id:finn-b-I9_ENDOCARD	rs11779863	6.68845e-06	0.3896	0.00194247	20.1456
order.MollicutesRF9.id.11579	Endocarditis || id:finn-b-I9_ENDOCARD	rs12566890	8.11201e-06	0.601399	0.0017572	18.1961
order.MollicutesRF9.id.11579	Endocarditis || id:finn-b-I9_ENDOCARD	rs13100746	7.28846e-06	0.3599	0.00193259	20.0546
order.MollicutesRF9.id.11579	Endocarditis || id:finn-b-I9_ENDOCARD	rs17235252	2.15879e-06	0.6548	0.00238778	22.8076
order.MollicutesRF9.id.11579	Endocarditis || id:finn-b-I9_ENDOCARD	rs3932485	9.92857e-06	0.4766	0.00188415	19.551
order.MollicutesRF9.id.11579	Endocarditis || id:finn-b-I9_ENDOCARD	rs515984	6.61366e-06	0.8185	0.00203101	21.078
order.MollicutesRF9.id.11579	Endocarditis || id:finn-b-I9_ENDOCARD	rs638542	5.17285e-06	0.5613	0.0020228	20.2041
order.MollicutesRF9.id.11579	Endocarditis || id:finn-b-I9_ENDOCARD	rs74603314	2.27641e-06	0.1585	0.00547882	22.2068
order.MollicutesRF9.id.11579	Endocarditis || id:finn-b-I9_ENDOCARD	rs76373661	5.15941e-06	0.0145001	0.00192919	20.0193
order.MollicutesRF9.id.11579	Endocarditis || id:finn-b-I9_ENDOCARD	rs7706512	2.27207e-06	0.4493	0.00215538	22.3715
order.MollicutesRF9.id.11579	Endocarditis || id:finn-b-I9_ENDOCARD	rs7801843	9.46882e-06	0.3123	0.00192567	19.9826
order.MollicutesRF9.id.11579	Endocarditis || id:finn-b-I9_ENDOCARD	rs7853673	6.7325e-06	0.0446098	0.00192143	19.9386
order.MollicutesRF9.id.11579	Endocarditis || id:finn-b-I9_ENDOCARD	rs949341	7.73282e-06	0.4718	0.00191775	19.8926
order.NB1n.id.3953	Endocarditis || id:finn-b-I9_ENDOCARD	rs11251024	6.62801e-07	0.2592	0.00495172	25.4043
order.NB1n.id.3953	Endocarditis || id:finn-b-I9_ENDOCARD	rs11606187	3.30586e-06	0.672699	0.00437924	22.4324
order.NB1n.id.3953	Endocarditis || id:finn-b-I9_ENDOCARD	rs13385922	3.96829e-06	0.2379	0.00415793	21.3107
order.NB1n.id.3953	Endocarditis || id:finn-b-I9_ENDOCARD	rs166849	7.73898e-06	0.4296	0.00395947	20.2934
order.NB1n.id.3953	Endocarditis || id:finn-b-I9_ENDOCARD	rs2172426	3.17425e-07	0.5777	0.00514273	26.348
order.NB1n.id.3953	Endocarditis || id:finn-b-I9_ENDOCARD	rs267959	2.61993e-06	0.7173	0.00433584	22.2308
order.NB1n.id.3953	Endocarditis || id:finn-b-I9_ENDOCARD	rs4383094	4.28134e-06	0.8865	0.00423542	21.6457
order.NB1n.id.3953	Endocarditis || id:finn-b-I9_ENDOCARD	rs60583455	2.59578e-07	0.7866	0.0055155	26.4604
order.NB1n.id.3953	Endocarditis || id:finn-b-I9_ENDOCARD	rs60775321	7.1046e-06	0.1499	0.00395678	20.2558
order.NB1n.id.3953	Endocarditis || id:finn-b-I9_ENDOCARD	rs72671304	3.79578e-06	0.2848	0.00442	21.6876
order.NB1n.id.3953	Endocarditis || id:finn-b-I9_ENDOCARD	rs7911787	3.38824e-06	0.8255	0.00577099	22.504
order.NB1n.id.3953	Endocarditis || id:finn-b-I9_ENDOCARD	rs8126061	7.36334e-06	0.2026	0.00400387	20.4496
order.NB1n.id.3953	Endocarditis || id:finn-b-I9_ENDOCARD	rs9542068	6.52339e-06	0.6399	0.00402381	20.6246
order.Pasteurellales.id.3688	Endocarditis || id:finn-b-I9_ENDOCARD	rs10965428	4.29151e-06	0.923	0.00242466	21.5614
order.Pasteurellales.id.3688	Endocarditis || id:finn-b-I9_ENDOCARD	rs111582866	7.06627e-06	0.9321	0.00228791	19.7532
order.Pasteurellales.id.3688	Endocarditis || id:finn-b-I9_ENDOCARD	rs12050685	9.18513e-06	0.5277	0.00205602	19.385
order.Pasteurellales.id.3688	Endocarditis || id:finn-b-I9_ENDOCARD	rs16970009	7.31531e-06	0.670101	0.00403123	19.0275
order.Pasteurellales.id.3688	Endocarditis || id:finn-b-I9_ENDOCARD	rs35510	4.01576e-06	0.8421	0.00246888	21.4557
order.Pasteurellales.id.3688	Endocarditis || id:finn-b-I9_ENDOCARD	rs4822728	4.71847e-06	0.9096	0.00224317	21.1557
order.Pasteurellales.id.3688	Endocarditis || id:finn-b-I9_ENDOCARD	rs6972479	7.74817e-06	0.9329	0.00230232	19.8779
order.Pasteurellales.id.3688	Endocarditis || id:finn-b-I9_ENDOCARD	rs72756943	3.35218e-06	0.2141	0.00265048	21.308
order.Pasteurellales.id.3688	Endocarditis || id:finn-b-I9_ENDOCARD	rs73139353	8.71314e-06	0.168	0.00518726	21.0919
order.Pasteurellales.id.3688	Endocarditis || id:finn-b-I9_ENDOCARD	rs76022354	1.82858e-06	0.9612	0.00634428	23.5599
order.Pasteurellales.id.3688	Endocarditis || id:finn-b-I9_ENDOCARD	rs78909003	2.04893e-06	0.3797	0.00639866	23.4154
order.Pasteurellales.id.3688	Endocarditis || id:finn-b-I9_ENDOCARD	rs9382510	2.476e-07	0.1168	0.0028533	26.9207
order.Pasteurellales.id.3688	Endocarditis || id:finn-b-I9_ENDOCARD	rs9895850	9.08251e-06	0.9694	0.00389125	18.497
order.Pasteurellales.id.3688	Endocarditis || id:finn-b-I9_ENDOCARD	rs9938097	8.22604e-06	0.2095	0.00214526	20.2088
order.Rhodospirillales.id.2667	Endocarditis || id:finn-b-I9_ENDOCARD	rs1035406	4.07163e-06	0.2931	0.00248722	21.401
order.Rhodospirillales.id.2667	Endocarditis || id:finn-b-I9_ENDOCARD	rs11591293	4.68529e-06	0.2279	0.00242156	20.876
order.Rhodospirillales.id.2667	Endocarditis || id:finn-b-I9_ENDOCARD	rs11630875	3.70379e-06	0.1196	0.00253804	21.8649
order.Rhodospirillales.id.2667	Endocarditis || id:finn-b-I9_ENDOCARD	rs13336560	9.74686e-06	0.3978	0.00241064	19.5976
order.Rhodospirillales.id.2667	Endocarditis || id:finn-b-I9_ENDOCARD	rs1549633	3.88024e-06	0.5456	0.00260269	21.1629
order.Rhodospirillales.id.2667	Endocarditis || id:finn-b-I9_ENDOCARD	rs3730086	7.98252e-06	0.672699	0.00232608	20.0509
order.Rhodospirillales.id.2667	Endocarditis || id:finn-b-I9_ENDOCARD	rs3754624	2.68367e-06	0.536	0.00261198	22.5114
[truncated: 143 more rows]

## Sheet: Table S3
SNP	gene
rs72973581	ABCA7
rs12986312	ABHD8,MRPL34
rs75453768	ABLIM1
rs35042269	ABLIM2
rs6806351	ACP3
rs2290844	ADAM12
rs72814525	ADAMTS14
rs79790072	ADAMTS17
rs2585223	ADAMTS17
rs17163238	ADAMTS19,ENSG00000251680
rs4936098	ADAMTS8
rs28584818	ADAMTS9
rs61806970	ADCY10
rs7001029	ADCY8,ENSG00000253992
rs8053479	ADCY9
rs921925	ADGRE1
rs2050911	ADGRL2
rs59805249	ADGRV1
rs761240	ADNP
rs75586835	AFF1
rs77655283	AGAP1
rs57024273	AGAP1
rs55682560	AGBL1
rs12909713	AGBL1
rs12741784	AGBL4
rs178271	AIFM3
rs12030302	AK5
rs11627423	AKAP6
rs6910935	AKAP7,ENSG00000290067
rs1883097	AKIP1
rs66746423	AKNAD1
rs16940167	ALDH1A2
rs694949	ALDH1A2,LIPC,LIPC-AS1
rs607327	ALG9,ALG9-IT1,ENSG00000258529
rs116974815	ALG9,ENSG00000258529
rs10166469	ALK
rs59068084	ALPK1
rs2013594	ALX4
rs67078837	ANK2
rs7073658	ANK3
rs118526	ANKRD34B
rs16863365	ANKRD44
rs114279581	ANKRD44,ANKRD44-IT1
rs62467127	ANKRD7
rs60274479	ANKS4B
rs10774377	ANO2
rs13025464	AOX2P,AOX3P-AOX2P,ENSG00000291279
rs72850165	AP2A2
rs77293403	AP3B1
rs11139361	APBA1
rs11607472	API5
rs2058609	APOLD1,DDX47
rs45498998	APP
rs57340348	ARHGAP18
rs7725895	ARHGAP26,ARHGAP26-AS1
rs77885767	ARHGEF40
rs4678258	ARMC8
rs77564310	ARNT2
rs2791343	ASAP1
rs2032750	ASB3
rs72793667	ASB3
rs16934069	ASTN2
rs12079579	ATF6
rs143438747	ATG4C
rs7992246	ATP11A
rs6795673	ATP2B2
rs62240188	ATP2B2,ATP2B2-IT1
rs2804244	ATRNL1
rs6953849	AUTS2
rs12724320	AXDND1
rs13024781	B3GALT1
rs34619204	B3GALT5
rs7019909	B4GALT1
rs72684847	BANK1
rs2731794	BASP1,BASP1-AS1
rs1020520	BBS9
rs17798136	BBS9
rs4968431	BCAS3
rs11054680	BCL2L14
rs140912403	BICD2
rs12377846	BNC2
rs941682	BPIFB1
rs8130320	BRWD1
rs1569853	BTBD9
rs116969552	C10orf90
rs7237249	C18orf63
rs2834062	C21orf62-AS1,ENSG00000227757
rs166849	C2orf69
rs2973294	C4orf19
rs12642039	C4orf45
rs550843	C6orf118
rs2686790	C7orf57
rs74553962	C8orf34
rs3792064	CAB39
rs1926302	CACHD1
rs10402491	CACNA1A
rs4926264	CACNA1A
rs11715072	CACNA1D
rs3801748	CACNA2D1
rs4928024	CACNA2D3
rs6769553	CACNA2D3
rs12463378	CACNG8
rs3303	CACUL1
rs7104872	CADM1
rs35228298	CADM2
rs13242616	CADPS2,ENSG00000240499
rs12673420	CALN1
rs2724813	CAMK1D
rs2104588	CAMK1D
rs2482038	CAMK1D
rs76982728	CAMK2B
rs79795328	CAMK2D
rs62113381	CAMSAP3
rs6442336	CAND2,ENSG00000289809
rs7763512	CASC15
rs9900242	CASC17
rs853612	CASC2
rs9345168	CASC6
rs35524804	CCDC180,SUGT1P4-STRA6LP-CCDC180
rs11258178	CCDC3
rs6875660	CCNJL
rs17081797	CD226
rs10490280	CDC42EP3
rs59865771	CDH15
rs1908593	CDH20
rs66474973	CDH26
rs6121460	CDH4,ENSG00000179253
rs12906958	CDIN1
rs941000	CDK14
rs622418	CDK20
rs72821405	CDYL,ENSG00000284823
rs2602429	CENPN,CENPN-AS1,ENSG00000284512
rs35233670	CEP112
rs7077363	CEP55
rs488164	CHRM3
rs3827020	CHRNA4
rs45497800	CHRNA4,ENSG00000203900
rs934940	CLASP1
rs2154444	CLIC6
rs870002	CLVS1
rs73729431	CMAHP,ENSG00000285801
rs74037001	CMTM5
rs2278540	CMTM8
rs9833771	CMTM8
rs4294381	CNIH3
rs67476743	CNN2
rs74101919	CNN3-DT
rs10458299	CNOT4
rs11221428	CNTN5
rs4028634	CNTNAP1,CCR10,ENSG00000267765
rs11770843	CNTNAP2
rs11764871	CNTNAP2
rs9929145	CNTNAP4,ENSG00000287694
rs10202904	CNTNAP5
rs314726	CNTNAP5
rs12467198	CNTNAP5
rs10762312	COL13A1,ENSG00000289193
rs10093861	COL14A1
rs72866977	COL21A1
rs11958296	COL23A1
rs62314653	COL25A1
rs79757635	COL4A1
rs62277846	COL4A3,MFF-DT
rs2396460	COL4A4
rs58681734	COL5A1
rs67479537	COL5A3
rs6923695	COL9A1
rs4797169	COLEC12
rs78068103	COX10-DT
rs2872237	CPAMD8
rs62640857	CPM
rs17781867	CPSF4L
rs28568391	CPXM2
rs2114677	CPXM2
rs17156849	CREB5
rs9648214	CRPPA
rs6958419	CRPPA
rs7826267	CSMD1
rs66714985	CSMD1
rs4990837	CSMD1
rs9657374	CSMD1
rs17067892	CSMD1
rs7832116	CSMD1
rs34402072	CSMD1
rs10798999	CSMD2
rs9425984	CSMD2
rs16884680	CSMD3,ENSG00000287819
rs2074881	CSNK1G2
rs77455852	CSPG4BP
rs72901605	CSTPP1
rs189356	CTSZ
rs10233278	CTTNBP2
rs2114713	CTXND1
rs61841503	CUBN
rs3761728	CWH43
rs35156985	CYP3A43
rs68104925	CYP46A1
rs7148504	CYP46A1
rs80083040	CYP7B1
rs1187983	DAB1
rs267959	DAP
rs11264403	DAP3
rs3025411	DBH
rs182318	DCDC1
rs3804326	DCDC2
rs62403464	DCDC2
rs1563175	DCDC2C
rs4463806	DCLRE1A
rs609430	DDX60
rs12136548	DENND2C
rs3890996	DGCR6L
rs17168302	DGKB
rs11126423	DGUOK-AS1
rs7915461	DHX32,BCCIP
rs61060922	DHX38
rs2113833	DIRC3
rs12151423	DIRC3
rs4347804	DIRC3
rs2759329	DISC1,ENSG00000286071
rs16910295	DKK3
rs79585701	DLC1
rs17586763	DLEU1
rs59663348	DLGAP1
rs4798126	DLGAP1
rs10093869	DLGAP2
rs12668619	DNAH11
rs76531781	DNAH11
rs6657302	DNAI3
rs12034718	DNAI4
rs4461038	DNAJA4-DT
rs2229917	DNM1
rs16843578	DNM3
rs150600492	DOCK1
rs72836424	DOCK1
rs3754624	DOCK10
rs2729556	DOCK4
rs56203279	DOCK4
rs10140184	DPF3
rs12539819	DPP6
rs74919520	DPY30
rs76181748	DPYS
rs2853179	DPYS
rs7712231	DROSHA
rs55658617	DSCAM
rs9349825	DST
rs1334944	DUSP5
rs10164067	DYM
rs10138457	DYNC1H1
rs961091	DYNC1I1
rs11150282	DYNLRB2-AS1
rs607782	ECI2-DT
rs61264131	ECT2L
rs78521377	EEF1AKMT2,ENSG00000258539
rs74474130	EFCAB11,ENSG00000259053
rs10927394	EFCAB2
rs440215	EFNA5
rs56069061	EGFEM1P
rs2561116	EGFLAM
rs2017373	EGLN3
rs13069367	EIF4E3,ENSG00000285708
rs2532663	EMX2OS,ENSG00000258114
rs12634070	ENSG00000145075,ENSG00000285336
rs8006832	ENSG00000178107
rs75430375	ENSG00000214942
rs13394391	ENSG00000220256
rs10872669	ENSG00000223598
rs75416973	ENSG00000224228
rs213863	ENSG00000224384
rs212393	ENSG00000226032,TAGAP-AS1,ENSG00000285492
rs3900776	ENSG00000226197
rs10810043	ENSG00000226197
rs12336782	ENSG00000226197
rs6087811	ENSG00000226239
rs35961441	ENSG00000226919
rs17043785	ENSG00000228033
rs719099	ENSG00000228566
rs4344384	ENSG00000228566
rs3999074	ENSG00000228566
rs35778461	ENSG00000228957
rs12990744	ENSG00000229337,ENSG00000236501
rs12131224	ENSG00000229588
rs4492265	ENSG00000229618
rs10274562	ENSG00000230333
rs57872228	ENSG00000230623
rs1241171	ENSG00000230864
rs6707783	ENSG00000231918
rs77910827	ENSG00000231990
rs112135816	ENSG00000232494
rs2223081	ENSG00000232855
rs1882878	ENSG00000232855
rs1519491	ENSG00000233005
rs72939513	ENSG00000233290
rs957755	ENSG00000233539
rs11764382	ENSG00000233539
rs2103510	ENSG00000234083
rs233486	ENSG00000234261
rs9328464	ENSG00000234763,ENSG00000285216
rs67832247	ENSG00000234929
rs6721459	ENSG00000235495
rs2418654	ENSG00000236469
rs16941336	ENSG00000236504
rs2171249	ENSG00000237312
rs2861203	ENSG00000237473
rs7635831	ENSG00000237473
rs28603357	ENSG00000243797
rs41816	ENSG00000243797
rs342302	ENSG00000243797
rs7629954	ENSG00000243861
rs4784055	ENSG00000245768
rs11241747	ENSG00000248296
rs329182	ENSG00000248752
rs6555306	ENSG00000248973
rs11929846	ENSG00000249998
rs61090148	ENSG00000250043,LINC02269
rs1511453	ENSG00000250137
rs4723021	ENSG00000250424
rs712981	ENSG00000250643
rs73139353	ENSG00000251088
rs4869133	ENSG00000251314
rs1153990	ENSG00000251574
rs13139592	ENSG00000251600
rs11730038	ENSG00000253170
rs823424	ENSG00000253496
rs2683313	ENSG00000253557
rs72676854	ENSG00000253796
rs1264476	ENSG00000254084
rs10464997	ENSG00000254092
rs11022995	ENSG00000254927
rs143662916	ENSG00000254987
rs682885	ENSG00000255102
rs12288512	ENSG00000255496
rs10831953	ENSG00000255558
rs12904405	ENSG00000257060
rs111966731	ENSG00000257060
rs7170984	ENSG00000257060
rs17519472	ENSG00000257262
rs11110282	ENSG00000257489,ENSG00000290576
rs11110281	ENSG00000257489,ENSG00000290576
rs28417404	ENSG00000257759,ADAM20P1
rs74315802	ENSG00000258107
rs11108500	ENSG00000258272
rs11627628	ENSG00000258471
rs12894272	ENSG00000258526
rs17121075	ENSG00000258902
rs10131724	ENSG00000259111
rs8039785	ENSG00000259347
rs11630875	ENSG00000259616
rs111582866	ENSG00000260086
rs12195431	ENSG00000260271
rs74988980	ENSG00000260706
rs6588624	ENSG00000260971,ENSG00000284686
rs62575403	ENSG00000261018
rs8047955	ENSG00000261218,ENSG00000289733
rs11150408	ENSG00000261218,ENSG00000289733
rs789069	ENSG00000263551
rs789029	ENSG00000263551
rs789068	ENSG00000263551
rs206581	ENSG00000264876
rs73952017	ENSG00000266450,ENSG00000266602
rs12964517	ENSG00000266573
rs6116753	ENSG00000266908
rs6508769	ENSG00000267320
rs10423795	ENSG00000268655
rs7247191	ENSG00000268981
rs4758231	ENSG00000271758
rs11700976	ENSG00000272657
rs4429415	ENSG00000273118
rs10147907	ENSG00000283627
rs1693340	ENSG00000285095
rs6664405	ENSG00000285473
rs985416	ENSG00000285557
rs12597105	ENSG00000285567
rs9573937	ENSG00000285572
rs9823439	ENSG00000285731
rs73341549	ENSG00000285741
rs11992182	ENSG00000285744
rs7000472	ENSG00000285817
rs10090365	ENSG00000285817
rs34187114	ENSG00000285817
rs9915817	ENSG00000285829
rs10898797	ENSG00000285835
rs2155352	ENSG00000285842
rs1939881	ENSG00000285842
rs12528285	ENSG00000285961
rs6082461	ENSG00000286022
rs58236560	ENSG00000286023
rs73802842	ENSG00000286046
rs71428626	ENSG00000286211
rs10506058	ENSG00000286566
rs75088940	ENSG00000286566
rs61972390	ENSG00000286757
rs112617308	ENSG00000286795
rs9541268	ENSG00000286820
rs12512543	ENSG00000287117
rs864093	ENSG00000287292
rs75672793	ENSG00000287292
rs17582787	ENSG00000287292
rs62422654	ENSG00000287407
rs2322265	ENSG00000287424
rs62503162	ENSG00000287476
rs62448871	ENSG00000287523
rs12446429	ENSG00000287855
rs11766971	ENSG00000287865
rs7129639	ENSG00000287898
rs9558661	ENSG00000287923
rs10976229	ENSG00000288042
rs13412653	ENSG00000288553
rs13116360	ENSG00000288692
rs159484	ENSG00000288692
rs7155595	ENSG00000289347
rs199035	ENSG00000289368
rs11251024	ENSG00000289427
rs2730183	ENSG00000289853
rs857444	ENSG00000289958
rs4895919	ENSG00000290067
rs58484246	ENTREP2
rs6797343	EPHA3
rs7631304	EPHA3,ENSG00000285780
rs73846128	EPHA3,ENSG00000285780
rs720439	EPIC1
rs4146051	ERBB4
rs2371572	ERBB4
rs2833828	EVA1C,CFAP298-TCP10L
rs2276875	EVC
rs17167098	EXOC4
rs78169027	EXPH5
rs11228830	FADS2B
rs77540684	FAM107B
rs11736617	FAM114A1
rs872501	FAM135B
rs74599091	FAM163A
rs10439674	FAM3B
rs77845139	FAM81A
rs6923842	FARS2
rs6920448	FARS2
rs4753063	FAT3
rs73849225	FAT4
rs10036909	FBN2
rs3127230	FBXW4
rs1363769	FCHO1
rs72706335	FCRL5
rs11052069	FGD4
rs11069458	FGF14
rs967319	FHIT
rs430270	FHIT
rs12458763	FHOD3
rs79086868	FIBCD1
rs4129395	FKBP15
rs72723662	FLVCR2
rs6494922	FMN1
rs77968078	FMN2
rs12747809	FMN2
rs79968172	FMN2
rs56221232	FMNL2
rs7880204	FMO3,ENSG00000231424
rs4428215	FNDC3B
rs9903102	FOXK2,WDR45B
rs4904512	FOXN3
rs13207588	FOXP4
rs10217435	FRMD3
rs72776675	FRMD4A
rs72771021	FRMD4A
rs34297067	FRMD6
rs35179274	FRMD6,FRMD6-AS2
rs9567264	FRY
rs3809430	FSCB
rs12186441	FSTL4
rs697771	FTO
rs17096874	G2E3-AS1
rs28564647	GABBR2
rs1442060	GABRA2
rs12621813	GALNT14
rs61702987	GALNT14,ENSG00000234579
rs71481756	GATA3
rs76898927	GBE1
rs602075	GCNT1
rs12040548	GCSAML
rs56030423	GDPGP1,ENSG00000284626
rs3124783	GFI1B
rs4506202	GFRA2
rs16959793	GJD2-DT
rs12304031	GLT1D1
rs7342369	GLT1D1
rs3800154	GMDS
rs77658038	GMPR
rs2464826	GNAI1
rs2907920	GNG7
rs7249113	GNG7
rs36081916	GNGT1
rs36021379	GPX1P2
rs16840310	GREM2
rs10502061	GRIA4
rs6818880	GRID2
rs9299345	GRIN3A
rs4244069	GRIP1
rs594561	GRM5
rs345219	GRM7,GRM7-AS3
rs2248146	GSDME
rs2930225	GSE1,ENSG00000287787
rs62167033	GTDC1,ENSG00000232377
rs10885477	HABP2
rs56405618	HAND2-AS1
rs9389266	HBS1L
rs76847269	HDAC3
rs768830	HDAC9
rs28691777	HEATR6
rs13239072	HECW1
rs28889936	HERC3
rs12118202	HHAT
rs3765837	HHAT
rs79598899	HIBCH
rs710230	HIVEP3
rs11079158	HLF
rs72829893	HOXB7
rs7583465	HPCAL1
rs2838334	HSF2BP
rs6704822	ICA1L
rs76022354	IDE
rs7400877	IFT43,TTLL5
rs67490567	IGDCC4
rs2715439	IGF1R
rs12636310	IGF2BP2
rs550351	IGSF21
rs16861661	IGSF21,IGSF21-AS1
rs72815774	IGSF3P2,ENSG00000286698
rs7627405	IL17RC,ENSG00000288550
rs6660520	IL19
rs12022129	IL19
rs12731	ILKAP
rs3935584	INPP5D
rs13385922	INPP5D
rs9316536	INTS6,SERPINE3
rs2435610	IQCA1L
rs9818949	IQCG
rs1035691	IRAG1
rs10842464	IRAG2
rs147968	IRF8
rs6105066	ISM1
rs118038478	ITFG1
rs898577	ITGA11
rs4685827	ITPR1,ENSG00000235978
rs10781552	JAKMIP3
rs56188186	JPH3
rs73186226	KALRN
rs10927423	KAZN,KAZN-AS1
rs3860225	KCNA2
rs11613919	KCNC2
rs77867022	KCND2
rs1980561	KCNH5
rs73208162	KCNJ6,DSCR4
rs2835874	KCNJ6,ENSG00000286717
rs11001941	KCNMA1,KCNMA1-AS1
rs67561917	KCNQ2
rs73199919	KIAA0232
rs742016	KIAA0930
rs7802841	KIAA1549
rs1205443	KIAA1755
rs6043847	KIF16B
rs34781347	KIF16B
rs3862635	KIRREL3
rs75356640	KLF13
rs3821998	KLF3
rs55773148	KLHL1
rs9542068	KLHL1
rs73512608	KLHL1
rs6899771	KLHL32
rs45480394	KMT5C
rs2998141	KNDC1
rs4686798	KNG1,HRG-AS1
rs8003149	KTN1
rs61267978	L3MBTL4
rs12251396	LARP4B
rs76463770	LARS2
rs7911787	LCOR
rs12512971	LDB2
rs4797774	LDLRAD4
rs62273907	LEKR1
rs6656451	LEPR
rs17109926	LGR5
rs17804233	LHFPL2
rs6969323	LHFPL3
rs11263806	LHX1-DT
rs2160994	LIMA1,RNU6-1093P
rs11620597	LINC00351
rs7333521	LINC00377
rs114889439	LINC00378
rs2590913	LINC00395
rs75091807	LINC00457,LINC02343
rs4452603	LINC00472
rs35161940	LINC00511
rs11990279	LINC00529
rs9507307	LINC00566
rs62285313	LINC00578
rs1649999	LINC00595,ENSG00000282863
rs9813022	LINC00620
rs7993559	LINC00621
rs7226487	LINC00683
rs1254846	LINC00840
rs10899911	LINC00840
rs74603314	LINC00871
rs4677103	LINC00877,LINC00870
rs78120384	LINC00882
rs7359994	LINC00906
rs13087692	LINC00971
rs1107244	LINC01048
rs6563550	LINC01048
rs77681628	LINC01049
rs12992764	LINC01090
rs3851328	LINC01121
rs62285697	LINC01208
rs4767113	LINC01234
rs10965428	LINC01239,ENSG00000284418
rs716604	LINC01247
rs10875374	LINC01307
rs1434153	LINC01320
rs134366	LINC01399
rs3852931	LINC01440
rs540220	LINC01501
rs2047242	LINC01517
rs12675596	LINC01592
rs4692811	LINC01612
rs10028567	LINC01618
rs62215703	LINC01684
rs3009418	LINC01731
rs7586445	LINC01937
rs7569771	LINC01940
rs4146507	LINC01950
rs11890098	LINC01958
rs7616165	LINC02013
rs2166943	LINC02055
rs79150079	LINC02064
rs4793970	LINC02086
rs17706273	LINC02150
rs8053158	LINC02188
rs76528319	LINC02208
rs7706512	LINC02217
rs62348779	LINC02218
rs56386628	LINC02237
rs62024432	LINC02253
rs12434631	LINC02306
rs9522712	LINC02336
rs7960664	LINC02458
rs6814436	LINC02477
rs1508033	LINC02490
rs7680684	LINC02512
rs7083431	LINC02622,ENSG00000285300,ENSG00000289738
rs10827477	LINC02635
rs10444197	LINC02662
rs12781711	LINC02662
rs515984	LINC02669
rs10794359	LINC02688
rs73031725	LINC02714
rs11606187	LINC02756
rs949341	LINC02763
rs2520509	LINC02822
rs7898615	LINC02930
rs138460696	LINC02934
rs78613526	LINC02934
rs1882775	LINC02940
rs12346653	LINC03062
rs113893692	LINGO2
rs35344081	LMF1
rs59427698	LMX1B
rs1426266	LPP
rs10517600	LRAT
rs7666190	LRBA
rs62157625	LRP1B
rs6430926	LRP1B
rs7573569	LRP1B
rs78848836	LRP8
rs4756632	LRRC4C
rs77193512	LRRC4C
rs7784330	LSM5
rs6742198	LTBP1
rs3828477	LTF
rs1397793	LUCAT1
rs7341608	LYN
rs34302036	MAGI2
rs16918863	MALRD1
rs35866622	MAMSTR
rs10904297	MANCR
rs1530559	MAP3K19
rs79795896	MAPK4
rs75898026	MCF2L
rs12634826	MCF2L2,B3GNT5
rs182549	MCM6
rs72767435	MCTP2
rs7120052	ME3
rs663262	ME3,ENSG00000254733
rs1431492	MED12L
rs1467258	MED24,THRA
rs10084203	MFSD6
rs73068003	MGC4859
rs75140805	MICAL2
rs5746486	MICAL3
rs2276760	MINDY4B,CLRN1-AS1,ENSG00000243273,ENSG00000260234
rs62390301	MIR3142HG
rs1954532	MIR3171HG
rs16938435	MIR31HG
rs4669806	MIR3681HG
rs57404562	MIR3681HG
rs7234058	MIR3976HG
rs9350083	MIR548A1HG
rs80149660	MKI67
rs55756211	MKLN1
rs9349693	MLIP,MLIP-AS1
rs1784446	MMP20
rs7916711	MPP7
rs4985746	MPRIP
rs6000536	MPST
rs17730011	MRAP2
rs35035870	MRGPRE,ENSG00000224513
rs6776814	MRPS25,NR2C2
rs2952251	MSRA
rs17708276	MSRA
rs72691585	MTAP,ENSG00000264545
rs74542928	MTTP,ENSG00000248676
rs10808115	MUC12
rs1997204	MYBPC1,ENSG00000257514
rs638542	MYBPHL
rs75987356	MYCNUT,MYCNOS
rs7184125	MYH11
rs73176030	MYL10
rs9613013	MYO18B
rs62414802	MYO6
rs4945008	NADSYN1
rs10741777	NAV2
rs55799124	NCBP3
rs4378146	NCMAP
rs3734633	NCOA7
rs61249479	NDUFA8
rs74776516	NELL1
rs12050685	NEO1
rs73615400	NFATC2
rs12566890	NFIA
rs11207728	NFIA
rs17376049	NFIA,NFIA-AS2
rs62532512	NFIB
rs56105232	NFIB
rs4385846	NHLRC2
rs234108	NIBAN1
rs2273429	NID2
rs77478751	NLGN1
rs149807560	NLRP5
rs12603364	NMT1,DCAKD
rs816292	NOS1
rs11080344	NOS2
rs10424197	NOVA2
rs912860	NPAS3
rs74622183	NPAS3,ENSG00000287777
rs10461257	NPY2R,MAP9-AS1
rs73797465	NR3C1
rs876734	NR4A1
rs6580353	NRG2
rs2644213	NRG3
rs11192447	NRG3
rs1990708	NRP2
rs79895140	NRXN1
rs62395635	NSG2
rs1304512	NT5ELP
rs10791168	NTM
rs1918540	NTM
rs9899990	NTN1
rs736744	NTRK2
rs36095275	NUBPL
rs11787826	NUDT2
rs10952110	NXPH1
rs2491158	OAT
rs2585520	OBI1-AS1
rs504442	ONECUT2
rs4073731	OPCML
rs3819978	OPN3
rs2023437	OR10G3
rs2546432	OR2V2
rs10832801	OTOG
rs79113084	OVCH1,OVCH1-AS1
rs4814689	OVOL2
rs2206482	PAK5
rs6854026	PALLD
rs11671100	PALM
rs2900503	PALM2AKAP2
rs240104	PAPPA2
rs13409132	PARD3B
rs7314815	PARPBP
rs4764863	PARPBP
rs2240542	PASK
rs11591622	PAX2
rs9887954	PBX1
rs13279148	PCAT1
rs73218807	PCDH7
rs17235252	PCLO
rs1272208	PCSK5
rs10781340	PCSK5
rs45598138	PCSK9
rs28678345	PCTP
rs75326254	PDE10A,ENSG00000236627
rs78383039	PDE11A
rs6952765	PDE1C
rs10044993	PDE4D
rs13173038	PDE4D
rs289410	PDE8A
rs9981767	PDE9A
rs11585893	PEX14
rs11864644	PGAP6,ENSG00000236829
rs6930661	PHACTR1
rs11246212	PHRF1
rs2191834	PID1
rs561239	PIK3C2G
rs3730086	PIK3R1
rs2913110	PIP4K2A
rs11899949	PIRAT1
rs356049	PITPNM3
rs12226153	PIWIL4-AS1
rs113006825	PKHD1
rs10923018	PKN2-AS1
rs305411	PKN2-AS1
rs7514702	PLA2G4A
rs4583233	PLCG2,ENSG00000289733
rs12693845	PLCL1
rs1553971	PLCXD2
rs62504403	PLEKHA2
rs6474512	PLEKHA2
rs75127669	PLEKHG1
rs12057990	PLPPR5,PLPPR5-AS1
rs1135612	POR
rs73139629	PPM1H
rs10873449	PPP4R4
rs2817172	PRDM16
rs2817174	PRDM16
rs12124567	PRDM16
rs9500080	PREP
rs4532474	PREP
rs768253	PREX2
rs13068444	PRICKLE2
rs704418	PRICKLE2
rs1819812	PRKAG2,ENSG00000290095
rs9895850	PRKCA
rs62027366	PRKCB
rs511258	PRKCI
rs11597105	PRKCQ
rs8005030	PRKD1,ENSG00000248975
rs10150232	PRKD1,ENSG00000257904
rs60995569	PRKG1
rs12760724	PROX1-AS1
rs62376424	PRR16
rs12513188	PRR27
rs71386687	PRSS27
rs7249614	PSG11-AS1
rs12150865	PSG11-AS1
rs3768491	PSMA5
rs929878	PSMD7-DT
rs2293361	PSME4
rs7538034	PTGER3
rs322296	PTN
rs1867876	PTPN5
rs112893842	PTPRD
rs117452796	PTPRD
rs10809135	PTPRD
rs35890118	PTPRE
rs17065783	PTPRG
rs62478070	PTPRN2
rs75211493	PTPRS
rs4810359	PTPRT
rs79968837	PTPRT
rs56199908	PUM3
rs13307134	PUS7
rs6515626	PYGB
rs11720857	QTRT2
rs7570971	RAB3GAP1
rs167879	RAE1
rs10070053	RAI14
rs6677933	RAP1A
rs4506934	RAP1GAP2
rs60983350	RAP1GAP2
rs123059	RAP1GAP2
rs2054133	RASGRP3
rs17138946	RBFOX1
rs75499067	RBFOX1
rs118030283	RBFOX1
rs9837139	RBMS3
rs9809789	RBMS3,RBMS3-AS3,ENSG00000283563
rs78735375	REEP6
rs6577484	RERE
rs7752361	REV3L
rs2893871	RHOBTB1
rs2884897	RIC3
rs34962571	RIMBP2
rs61934597	RIMBP2
rs11109097	RMST
rs147990086	RNF115
rs78453362	ROBO1
rs66710942	ROBO2
rs4490371	ROBO2
rs11637981	RORA
rs4766997	RPH3A
rs3752849	RPL27A,DENND2B
rs62200412	RPS4XP2
rs290772	RPS6P3
rs11080063	RSKR
rs2834977	RUNX1
rs11811696	RYR2
rs10495392	RYR2
rs12440440	RYR3
rs2050185	SAMD5
rs11155559	SASH1,ENSG00000224658
rs75101789	SATB1-AS1
rs10497836	SATB2
rs9393920	SCAND3
rs11071887	SCG5,SCG5-AS1,ARHGAP11A-SCG5
rs3017103	SCGB1A1
rs1528479	SCN1A-AS1
rs7801843	SDK1
rs62130338	SEC1P
rs62547233	SEMA4D
rs40656	SEMA5A,ENSG00000248537
rs10409783	SEMA6B
rs11655079	SEPTIN9
rs113258194	SESTD1
rs7399658	SGCG
rs13249325	SGCZ
rs74303178	SGCZ
rs13070736	SGO1-AS1
rs139749	SGSM1
rs6815608	SH3D19
rs56080211	SH3RF3
rs12380890	SHB,ENSG00000255872
rs1287018	SHLD1
rs9590927	SIAH3
rs34989881	SIGLEC8
rs72731813	SLC10A7
rs1484873	SLC14A2
rs59104037	SLC14A2,SLC14A2-AS1
rs11026530	SLC17A6
rs1969927	SLC17A8
rs17379710	SLC1A2
rs367480	SLC22A18
rs12002250	SLC24A2
rs6112314	SLC24A3
rs922773	SLC25A26
rs8076666	SLC26A11
rs10279978	SLC29A4
rs112205261	SLC2A5
rs9729514	SLC30A10
rs61884471	SLC35C1
rs4364940	SLC35F3
rs12127733	SLC35F3
rs6586324	SLC37A1
rs4793307	SLC39A11
rs1864685	SLC39A11
rs9905659	SLC39A11
rs12740451	SLC44A3-AS1
rs74592222	SLC44A5
rs764177	SLC6A20
rs4957061	SLC9A3
rs11745923	SLC9A3,SLC9A3-AS1
rs75208022	SLCO1B1
rs7174549	SLCO3A1
rs4327025	SLCO3A1
rs6496870	SLCO3A1
rs114873521	SLIT3
rs3842897	SMG7
rs17114848	SNRPN
rs3812426	SNTG1,ENSG00000289095
rs4459992	SORCS2
rs13105690	SORCS2
rs2017189	SORCS2
rs10937802	SORCS2
rs12508214	SORCS2
rs35182105	SOX5
rs6501525	SOX9-AS1
rs12794898	SPA17,SIAE
rs1582238	SPAG17
rs60775321	SPATA8-AS1
rs9608282	SPECC1L,SPECC1L-ADORA2A
rs72738886	SPEF2,ENSG00000248969
rs15256	SPOCK2
rs10065321	SPRY4-AS1
rs11581881	SPSB1
rs113271346	SPTLC2
rs751183	ST6GALNAC3
rs35398954	ST8SIA2
rs34739816	STAC2
rs10931481	STAT4
rs2051957	STEAP2-AS1
rs76784716	STK39
rs114946999	STRN
rs13066142	SUCLG2
rs117271932	SULT4A1
rs76373661	SUMF1
rs7298818	SUOX
rs11149971	SYCE1L,ENSG00000261063
rs17092615	SYNE3
rs3733511	SYNPO2
rs12049045	SYT6
rs11776390	TACC1
rs4968759	TANC2,ENSG00000233635
rs10797540	TARBP1
rs78702810	TBC1D5,SATB1
rs2918132	TCERG1L
rs7540303	TDRD5
rs111810795	TECPR2
rs10967781	TEK
rs431418	TENM2
rs17074066	TENM3
rs2726805	TENM3
rs56157888	TENM3
rs61883564	TENM4
rs1145877	TENT5A
rs4822728	TFIP11
rs2300774	TFRC
rs72714493	TGFBR3
rs8141465	THAP7-AS1,ENSG00000284060
rs4076564	THBS2,THBS2-AS1
rs4493272	THORLNC
rs28480294	THSD4
rs4264350	THSD4
rs2833282	TIAM1
rs7322368	TM9SF2
rs4383094	TMC3-AS1
rs13020688	TMEFF2,CAVIN2-AS1
rs111862613	TMEM132D
rs4340090	TMEM132D
rs13128780	TMEM192
rs4396289	TMEM41B
rs56349194	TMEM41B
rs11994308	TMEM64,ENSG00000246792,LINC00534
rs2016057	TMOD2
rs57254474	TNFRSF10A
rs2014785	TNIK
rs3791893	TNS1
rs35909684	TOP1MT
rs2450745	TOP1MT
rs62251337	TOPAZ1
rs112767262	TRAP1
rs4862235	TRAPPC11
rs9490822	TRDN
rs149302	TRIO
rs12566975	TRMT1L
rs79535861	TRPC4
rs1496626	TSHZ3
rs4400279	TSPAN13
rs34066017	TSPAN18
rs340991	TTC23L
rs112381107	TTC39B
rs16866406	TTN,TTN-AS1
rs36121075	TTPAL
rs6934739	TUBBP9
rs2132128	TUSC3
rs11779863	TUSC3
rs8901	UBALD2
rs10167839	UBE2E3
rs62112538	UHRF1
rs1762123	ULBP1
rs78720113	ULK4
rs12069354	USH2A
rs2012708	USP10
rs3098182	USP8,USP50
rs9403580	UTRN
rs12341505	VAV2
rs739451	VAV2
rs3771393	VAX2
rs2442778	VGLL4
rs437876	VIPR1,VIPR1-AS1
rs606117	VLDLR-AS1
rs35011108	VNN1
rs55707116	VPS13A
rs10750258	VWA5A
rs149744580	WDPCP,ENSG00000286480
rs12031543	WLS,GNG12-AS1
rs6972479	WNT2
rs74034332	WWOX
rs140997932	WWTR1
rs6706173	XIRP2,XIRP2-AS1
rs13086907	XRN1
rs7117576	ZBTB16
rs11876297	ZBTB7C
rs11783695	ZC3H3
rs4916508	ZDHHC19
rs7499539	ZDHHC7
rs112176119	ZFHX3
rs8063430	ZFHX3
rs34660375	ZFP62
rs13336560	ZFPM1
rs118104867	ZHX2
rs10108780	ZHX2
rs113593397	ZHX2
rs9928243	ZNF19
rs12925026	ZNF276
rs11547158	ZNF282
rs60254196	ZNF398
rs7199484	ZNF423
rs12974142	ZNF528-AS1
rs7853673	ZNF618
rs78410648	ZNF649,ZNF649-AS1
rs4506496	ZNF670-ZNF695,ZNF695

## Sheet: Table S4
Exposures	methods	or	or_lci95	or_uci95	OR (95%CI)	P value	power
family Victivallaceae (nSNP=12)
	MR Egger	1.82	0.35	9.39	1.82 (0.35-9.39)	0.49	0.8
	Weighted median	0.68	0.43	1.08	0.68 (0.43-1.08)	0.1
	Inverse variance weighted	0.665327	0.471804	0.938228	0.67 (0.47-0.94)	0.0201471
	Simple mode	0.640187	0.298183	1.37446	0.64 (0.30-1.37)	0.276871
	Weighted mode	0.856285	0.371256	1.97498	0.86 (0.37-1.97)	0.722844
genus Eubacterium fissicatena group(nSNP=9)
	MR Egger	1.05004	0.110315	9.99487	1.05 (0.11-9.99)	0.967307	0.69
	Weighted median	0.618102	0.348228	1.09713	0.62 (0.35-1.10)	0.100307
	Inverse variance weighted	0.645235	0.418485	0.994848	0.65 (0.42-0.99)	0.0473246
	Simple mode	0.526125	0.21626	1.27998	0.53 (0.22-1.28)	0.194561
	Weighted mode	0.494959	0.206409	1.18689	0.49 (0.21-1.19)	0.153666
genus Blautia(nSNP=13)
	MR Egger	1.21106	0.171618	8.54609	1.21 (0.17-8.55)	0.851176	0.99
	Weighted median	2.69613	0.951073	7.64306	2.70 (0.95-7.64)	0.0620918
	Inverse variance weighted	2.8605	1.35967	6.01796	2.86 (1.36-6.02)	0.00561112
	Simple mode	2.23697	0.408547	12.2484	2.24 (0.41-12.25)	0.371642
	Weighted mode	2.26966	0.409204	12.5888	2.27 (0.41-12.59)	0.366879
genus Escherichia Shigella(nSNP=10)
	MR Egger	0.7667	0.0801291	7.33603	0.77 (0.08-7.34)	0.823449	0.69
	Weighted median	0.453444	0.176758	1.16324	0.45 (0.18-1.16)	0.0998845
	Inverse variance weighted	0.432813	0.209465	0.89431	0.43 (0.21-0.89)	0.0237176
	Simple mode	0.411229	0.0907353	1.86376	0.41 (0.09-1.86)	0.278806
	Weighted mode	0.284872	0.0643238	1.26162	0.28 (0.06-1.26)	0.132533
genus Peptococcus(nSNP=12)
	MR Egger	0.296791	0.0611086	1.44145	0.30 (0.06-1.44)	0.162853	0.71
	Weighted median	0.766248	0.44468	1.32036	0.77 (0.44-1.32)	0.337552
	Inverse variance weighted	0.630953	0.41804	0.952304	0.63 (0.42-0.95)	0.02833
	Simple mode	0.850899	0.36188	2.00074	0.85 (0.36-2.00)	0.718304
	Weighted mode	0.740618	0.333126	1.64657	0.74 (0.33-1.65)	0.476773
genus Ruminococcus2(nSNP=15)
	MR Egger	0.733049	0.191692	2.80324	0.73 (0.19-2.80)	0.65747	0.99
	Weighted median	1.46417	0.663932	3.22895	1.46 (0.66-3.23)	0.344685
	Inverse variance weighted	1.90153	1.09044	3.31594	1.90 (1.09-3.32)	0.0235027
	Simple mode	2.01704	0.615692	6.60796	2.02 (0.62-6.61)	0.265882
	Weighted mode	1.54562	0.577356	4.13773	1.55 (0.58-4.14)	0.40073
genus Sellimonas(nSNP=9)
	MR Egger	0.295748	0.036352	2.4061	0.30 (0.04-2.41)	0.292152	0.88
	Weighted median	0.632134	0.392907	1.01702	0.63 (0.39-1.02)	0.0586982
	Inverse variance weighted	0.597307	0.417034	0.855507	0.60 (0.42-0.86)	0.00493251
	Simple mode	0.614587	0.287586	1.31341	0.61 (0.29-1.31)	0.244421
	Weighted mode	0.620656	0.30207	1.27525	0.62 (0.30-1.28)	0.230384

## Sheet: Table S5
SNP	effect_allele.exposure	other_allele.exposure	chr.exposure	beta.exposure	pval	se	F
rs11946975	G	A	4	0.3736	2.04e-06	0.0787	22.5353
rs111622873	G	A	5	0.5643	7.02e-07	0.1138	24.5887
rs115014850	T	C	5	1.2638	1.68e-06	0.2639	22.9339
rs112935896	T	C	7	1.4323	4.7e-08	0.2622	29.8403
rs574516418	C	T	7	4.2552	1.34e-06	0.8802	23.371
rs4747798	A	G	10	-0.4125	1.59e-06	0.086	23.0065
rs115496725	A	C	11	1.0418	1.56e-06	0.2169	23.0701
rs1525977	G	T	12	-0.3125	3.58e-06	0.0674	21.4971
rs4884804	G	T	13	-0.5134	1.05e-06	0.1051	23.862

## Sheet: Table S6
Outcome	Exposure	SNP	Method	OR	Pval
family Victivallaceae	endocarditis	5	Inverse variance weighted	1.03999	0.397824
genus Eubacterium fissicatena group	endocarditis	5	Inverse variance weighted	0.940129	0.0477802
genus Escherichia Shigella	endocarditis	5	Inverse variance weighted	1.00547	0.766493
genus Peptococcus	endocarditis	5	Inverse variance weighted	0.982324	0.488761
genus Ruminococcus2	endocarditis	6	Inverse variance weighted	1.03523	0.147594
genus Sellimonas	endocarditis	5	Inverse variance weighted	0.973438	0.432967
